# Supplementary material for: Crystal stucture of methyl 2-({[2-(meth­oxy­carbon­yl)phen­yl]carbamo­yl}amino)­benzoate
Source: Acta Crystallogr E Crystallogr Commun. 2015 Apr 9;71(Pt 5):o297–8. doi: 10.1107/S2056989015006465 (PMC4420073; doi:10.1107/S2056989015006465)
Supplement: Supplementary file 2 [file e-71-0o297-Isup2.hkl]

# 
# h,k,l, Fc-squared, Fo-squared, sigma(Fo-squared) and status flag 
# 
data_I
_shelx_title ' EL14_D196_DRX6_Mono in P2(1)/c' 
_shelx_refln_list_code          4 
_shelx_F_calc_maximum      274.08 
_exptl_crystal_F_000       688.00 
_reflns_d_resolution_high  0.7900 
 
loop_ 
 _symmetry_equiv_pos_as_xyz 
 'x, y, z' 
 '-x, y+1/2, -z+1/2' 
 '-x, -y, -z' 
 'x, -y-1/2, z-1/2' 
 
_cell_length_a     9.0046 
_cell_length_b    23.8012 
_cell_length_c     7.3998 
_cell_angle_alpha  90.000 
_cell_angle_beta   93.665 
_cell_angle_gamma  90.000 
 
_shelx_F_squared_multiplier     1.000 
 
loop_ 
 _refln_index_h 
 _refln_index_k 
 _refln_index_l 
 _refln_F_squared_calc 
 _refln_F_squared_meas 
 _refln_F_squared_sigma 
 _refln_observed_status 
   2   0   0     2204.25     1852.33     39.89 o 
   3   0   0      194.03      180.19      9.71 o 
   4   0   0       96.31       82.05     10.39 o 
   5   0   0     1152.22     1256.56     31.45 o 
   6   0   0        0.44       -4.15      4.15 o 
   7   0   0       10.90       29.63     11.71 o 
   8   0   0      918.57      875.52     50.37 o 
   9   0   0      393.12      312.96     33.09 o 
  10   0   0      106.03       86.82     22.05 o 
  11   0   0        1.03       -9.65     13.78 o 
   1   1   0     6551.87     3766.46    523.32 o 
   2   1   0     4267.65     3976.06     58.49 o 
   3   1   0      472.56      452.14     13.35 o 
   4   1   0     3767.99     3842.21     63.92 o 
   5   1   0        3.98        3.57      2.69 o 
   6   1   0      149.17      170.43      9.04 o 
   7   1   0      232.25      234.86     18.01 o 
   8   1   0       89.76       83.93     12.36 o 
   9   1   0        0.74       -4.32      7.92 o 
  10   1   0       30.22       20.32     10.72 o 
  11   1   0        0.60       -8.92      8.92 o 
   1   2   0     1048.39      887.89     12.00 o 
   2   2   0     3531.36     3250.68     52.93 o 
   3   2   0        0.54        1.11      2.22 o 
   4   2   0     5656.01     5608.14     86.38 o 
   5   2   0     1955.50     2037.68     36.75 o 
   6   2   0       88.14       94.46      6.82 o 
   7   2   0       21.42       25.05      6.46 o 
   8   2   0      246.31      294.43     22.35 o 
   9   2   0        0.15        4.82      8.28 o 
  10   2   0        8.05       16.35      9.99 o 
  11   2   0        0.52        2.42     10.47 o 
   1   3   0     1054.94      903.58     11.79 o 
   2   3   0       33.90       36.62      3.37 o 
   3   3   0       17.95       13.78      2.57 o 
   4   3   0      670.50      682.33     15.69 o 
   5   3   0      264.25      301.72     10.23 o 
   6   3   0      262.47      294.29     14.18 o 
   7   3   0       11.98       12.26      5.94 o 
   8   3   0      331.42      324.73     23.15 o 
   9   3   0       66.97       59.90     13.09 o 
  10   3   0        6.10        3.30      9.30 o 
  11   3   0       12.04       17.22     11.57 o 
   0   4   0    14553.66    14196.36    198.43 o 
   1   4   0     2467.77     2362.81     27.55 o 
   2   4   0     1076.19      924.49     15.98 o 
   3   4   0      360.09      369.36     12.08 o 
   4   4   0      102.62      100.11      6.78 o 
   5   4   0      417.36      439.17     13.55 o 
   6   4   0      459.70      471.62     30.08 o 
   7   4   0       13.68       11.23      8.17 o 
   8   4   0      448.37      470.25     26.00 o 
   9   4   0       20.15       -2.22      8.52 o 
  10   4   0        1.07        1.52     19.98 o 
  11   4   0        0.13       14.93     11.66 o 
   1   5   0      226.73      204.52      5.17 o 
   2   5   0      225.74      213.42      6.50 o 
   3   5   0      708.31      735.08     13.92 o 
   4   5   0     2935.96     3051.57     52.02 o 
   5   5   0      379.15      406.53     15.51 o 
   6   5   0       50.79       61.92      6.76 o 
   7   5   0      586.81      619.29     38.62 o 
   8   5   0      169.08      171.68     17.17 o 
   9   5   0       14.91       15.93      9.71 o 
  10   5   0       13.75       35.23     12.64 o 
  11   5   0        3.34       -8.51      8.51 o 
   0   6   0      275.75      217.49      8.08 o 
   1   6   0        0.13       -0.98      1.52 o 
   2   6   0     1985.49     1780.55     39.17 o 
   3   6   0       70.27       65.93      5.70 o 
   4   6   0      228.97      246.50      8.49 o 
   5   6   0       59.77       54.12      6.11 o 
   6   6   0       57.18       50.45      6.59 o 
   7   6   0      134.18      112.91     14.82 o 
   8   6   0      115.42      128.10     15.70 o 
   9   6   0        1.71       -3.79      8.77 o 
  10   6   0        2.03        7.26      9.42 o 
  11   6   0        0.30        0.27     10.47 o 
   1   7   0        1.88       -1.82      1.82 o 
   2   7   0      149.93      135.96      5.09 o 
   3   7   0     2073.10     2089.70     37.03 o 
   4   7   0     1684.93     1776.28     48.81 o 
   5   7   0      407.67      410.18     25.68 o 
   6   7   0       21.10       19.21      5.68 o 
   7   7   0       23.70       30.68      7.66 o 
   8   7   0      126.77      121.54     15.57 o 
   9   7   0       12.04        3.44      9.42 o 
  10   7   0        5.11        4.48      9.74 o 
  11   7   0        1.51       17.25     12.15 o 
   0   8   0       54.85       57.79      5.08 o 
   1   8   0     1353.28     1265.59     17.54 o 
   2   8   0       50.84       50.07      5.01 o 
   3   8   0      636.24      601.74     17.19 o 
   4   8   0       40.80       39.02      4.46 o 
   5   8   0        1.61        4.73      4.43 o 
   6   8   0       10.24       13.40      5.62 o 
   7   8   0        0.00        8.75      6.74 o 
   8   8   0       45.90       25.92     10.09 o 
   9   8   0       38.63       30.37     11.44 o 
  10   8   0        0.50        5.51     10.20 o 
   1   9   0     1632.73     1596.61     22.80 o 
   2   9   0      812.70      743.22     15.23 o 
   3   9   0       22.24       12.92      4.01 o 
   4   9   0      178.21      215.32      9.19 o 
   5   9   0        4.09        6.05      4.95 o 
   6   9   0      384.46      388.71     15.36 o 
   7   9   0      296.27      277.96     31.07 o 
   8   9   0        0.27       -7.58      7.79 o 
   9   9   0       32.69       30.04     11.44 o 
  10   9   0        0.25        3.17     21.01 o 
   0  10   0     4462.81     4249.49     77.27 o 
   1  10   0       52.56       41.90      3.95 o 
   2  10   0        0.95        2.68      2.21 o 
   3  10   0      409.44      420.47     17.39 o 
   4  10   0      143.34      158.71      7.71 o 
   5  10   0       19.55       10.63      5.23 o 
   6  10   0        0.23       -6.13      6.13 o 
   7  10   0        2.06        2.01      6.89 o 
   8  10   0       79.10       69.80     13.05 o 
   9  10   0       70.25       63.52     25.49 o 
  10  10   0        1.89        2.23     10.09 o 
   1  11   0      212.48      210.79      8.32 o 
   2  11   0      373.94      376.11     11.73 o 
   3  11   0        8.47       10.12      3.39 o 
   4  11   0        0.42        3.39      3.27 o 
   5  11   0       76.61       81.64      6.63 o 
   6  11   0      376.26      322.02     18.83 o 
   7  11   0       58.31       84.17     14.22 o 
   8  11   0        0.33        0.28      8.24 o 
   9  11   0       12.74       17.87     11.38 o 
  10  11   0       18.06       23.16     12.87 o 
   0  12   0     2246.50     2369.98     46.86 o 
   1  12   0      465.89      528.15     13.95 o 
   2  12   0      203.35      219.00      9.53 o 
   3  12   0       27.16       23.19      4.46 o 
   4  12   0      147.50      148.41      8.80 o 
   5  12   0        9.33       14.59      4.80 o 
   6  12   0        0.64        2.70      7.26 o 
   7  12   0       60.16       58.71     15.85 o 
   8  12   0      135.00      124.62     26.87 o 
   9  12   0        0.19       -1.72     10.23 o 
  10  12   0        9.98        9.27     15.16 o 
   1  13   0     1079.79     1123.84     20.25 o 
   2  13   0       23.67       21.61      4.39 o 
   3  13   0       50.57       37.10      7.86 o 
   4  13   0      230.86      238.36     17.97 o 
   5  13   0      173.79      180.61     11.07 o 
   6  13   0       46.80       40.04      9.81 o 
   7  13   0       26.81       20.80     21.01 o 
   8  13   0        6.26       15.55     15.85 o 
   9  13   0       10.63        9.19     10.89 o 
  10  13   0       13.86        4.91     15.50 o 
   0  14   0       45.56       44.08      7.55 o 
   1  14   0       72.00       76.67      5.77 o 
   2  14   0      250.51      236.19     10.34 o 
   3  14   0      121.45      115.85      8.64 o 
   4  14   0       41.27       21.34      8.21 o 
   5  14   0     1766.73     1763.06     62.79 o 
   6  14   0       26.10       27.36      7.61 o 
   7  14   0        0.85       17.51     10.47 o 
   8  14   0       26.07       20.61     11.93 o 
   9  14   0        4.65       26.52     12.67 o 
  10  14   0       10.20       -2.24     21.36 o 
   1  15   0       28.83       27.15      4.50 o 
   2  15   0      363.19      395.05     14.65 o 
   3  15   0       58.05       47.98      5.85 o 
   4  15   0      808.69      781.44     28.39 o 
   5  15   0      535.67      520.92     35.83 o 
   6  15   0       15.69       18.48      8.33 o 
   7  15   0      207.73      195.07     16.79 o 
   8  15   0        0.25       11.38     10.95 o 
   9  15   0        4.19        3.25     11.08 o 
   0  16   0        6.37       10.16      5.51 o 
   1  16   0      160.48      150.39      8.32 o 
   2  16   0        1.96        5.24      4.40 o 
   3  16   0      395.62      387.47     13.97 o 
   4  16   0       52.92       46.55      8.68 o 
   5  16   0      457.74      468.39     24.03 o 
   6  16   0       16.40        7.03      8.14 o 
   7  16   0        6.46       30.18     12.15 o 
   8  16   0        0.00       20.35     11.93 o 
   9  16   0       28.08       29.35     11.27 o 
   1  17   0      470.00      438.33     14.58 o 
   2  17   0      156.30      134.92      9.01 o 
   3  17   0      199.76      198.08     10.97 o 
   4  17   0      207.93      232.79     17.31 o 
   5  17   0      310.06      323.54     32.88 o 
   6  17   0        1.34       -8.69     12.44 o 
   7  17   0       30.42       11.80     11.37 o 
   8  17   0        0.29       -2.07     10.72 o 
   9  17   0       50.94       42.91     15.99 o 
   0  18   0     1553.01     1478.97     35.92 o 
   1  18   0      205.67      212.90     11.25 o 
   2  18   0        1.13        3.65      5.34 o 
   3  18   0      175.83      190.88     11.27 o 
   4  18   0       16.32       13.65      7.11 o 
   5  18   0       27.44       27.20     11.61 o 
   6  18   0      156.34      145.63     15.88 o 
   7  18   0        1.50      -10.23     10.23 o 
   8  18   0       12.48       20.41     13.05 o 
   9  18   0        1.32        5.86     12.18 o 
   1  19   0      331.31      357.22     14.67 o 
   2  19   0      114.36      128.39      9.65 o 
   3  19   0      517.87      523.79     17.65 o 
   4  19   0     1128.01     1133.32     32.83 o 
   5  19   0        2.63       -1.61      8.35 o 
   6  19   0        9.92        1.76      8.73 o 
   7  19   0        9.36       16.40     12.64 o 
   8  19   0       27.92       34.38     21.36 o 
   0  20   0     1948.29     1887.76     51.68 o 
   1  20   0      214.99      193.03     14.60 o 
   2  20   0        5.19       -5.33      5.69 o 
   3  20   0       76.53       72.03     12.46 o 
   4  20   0       74.65       60.13     11.77 o 
   5  20   0       51.29       59.46     12.72 o 
   6  20   0        0.31       -3.72      8.88 o 
   7  20   0        4.09      -14.41     14.47 o 
   8  20   0       21.15       36.50     15.39 o 
   1  21   0      421.80      376.55     15.92 o 
   2  21   0       70.36       60.37      9.04 o 
   3  21   0        8.12       -3.21     10.66 o 
   4  21   0        3.05       -5.00     11.08 o 
   5  21   0        0.56       -6.66     13.10 o 
   6  21   0       55.03       57.48     15.99 o 
   7  21   0        1.34      -10.40     10.40 o 
   8  21   0        2.72        1.22     17.57 o 
   0  22   0       47.18       64.26     18.31 o 
   1  22   0        2.99       -5.23      5.30 o 
   2  22   0       60.55       83.18     13.67 o 
   3  22   0       33.63       19.23     11.06 o 
   4  22   0      134.12      133.84     16.55 o 
   5  22   0       26.29       25.70     11.65 o 
   6  22   0        0.01        2.76     12.18 o 
   7  22   0        1.12       20.37     13.88 o 
   1  23   0      194.13      206.24     12.75 o 
   2  23   0      251.47      242.87     21.02 o 
   3  23   0        3.04        8.57     11.42 o 
   4  23   0        7.38       10.78     10.64 o 
   5  23   0        0.15        8.32     19.47 o 
   6  23   0       25.98       52.49     17.29 o 
   7  23   0       23.34       27.43     16.54 o 
   0  24   0      646.72      616.66     29.57 o 
   1  24   0      126.91      131.60     14.68 o 
   2  24   0       30.15       24.23     11.24 o 
   3  24   0        0.51        3.79     10.26 o 
   4  24   0        0.75        8.51     10.10 o 
   5  24   0       38.46       33.35     12.94 o 
   6  24   0        1.87      -14.26     15.16 o 
   1  25   0       14.61       -0.49      7.35 o 
   2  25   0        0.25        3.49     10.51 o 
   3  25   0        3.02       -8.43     10.07 o 
   4  25   0        5.23        0.28     10.82 o 
   5  25   0        1.12        5.80     11.65 o 
   6  25   0        6.00      -12.18     13.54 o 
   0  26   0        2.92       -9.10     11.75 o 
   1  26   0        5.56       -0.04     11.21 o 
   2  26   0        9.26       16.37     11.25 o 
   3  26   0       19.98       19.55     11.37 o 
   4  26   0        2.64       10.29     11.54 o 
   5  26   0        0.51       11.31     12.14 o 
   1  27   0        0.71       13.97     14.59 o 
   2  27   0       10.32        2.68     11.37 o 
   3  27   0        4.51       -0.14     12.63 o 
   4  27   0        2.93       -2.03     11.37 o 
   5  27   0        9.81        4.49     15.34 o 
   0  28   0       10.91       12.66     14.22 o 
   1  28   0       24.33       10.26     15.83 o 
   2  28   0        3.93        3.16     11.64 o 
   3  28   0        5.53       -4.49     11.60 o 
   4  28   0        0.69        0.76     11.47 o 
   1  29   0        0.26      -14.22     14.22 o 
   2  29   0       20.79       15.96     16.27 o 
   3  29   0       17.32        4.58     13.54 o 
   0  30   0        1.38       20.67     23.42 o 
   1  30   0        7.61       10.97     17.52 o 
 -11   1   1       14.90       25.98     23.08 o 
 -10   1   1        4.20       14.47      8.77 o 
  -9   1   1       43.54       43.35     10.72 o 
  -8   1   1      151.64      132.11     14.52 o 
  -7   1   1      184.51      201.08     12.72 o 
  -6   1   1       41.93       34.52      4.95 o 
  -5   1   1      102.22      111.85      6.51 o 
  -4   1   1       20.14       25.06      3.68 o 
  -3   1   1       89.32      103.01      7.24 o 
  -2   1   1     1075.69      983.69     26.45 o 
  -1   1   1      673.45      555.99     15.67 o 
   0   1   1      841.98      794.80     11.97 o 
   1   1   1     2720.53     2633.24     34.49 o 
   2   1   1      151.83      124.09      5.75 o 
   3   1   1      137.16      127.16      6.52 o 
   4   1   1        0.65       -1.21      3.32 o 
   5   1   1       84.20       84.36      8.95 o 
   6   1   1      105.18       99.62      8.38 o 
   7   1   1        6.50        8.00      4.75 o 
   8   1   1      262.24      234.02     20.71 o 
   9   1   1       13.21       13.78      9.74 o 
  10   1   1       22.36        9.96     10.68 o 
  11   1   1        2.62       11.16     12.15 o 
 -11   2   1        0.02        6.17     10.09 o 
 -10   2   1        5.08       -0.88      9.00 o 
  -9   2   1        8.01        5.39      8.11 o 
  -8   2   1        2.43        5.86      7.31 o 
  -7   2   1      193.18      193.46     12.44 o 
  -6   2   1      111.56      126.16      7.83 o 
  -5   2   1        9.29       12.77      3.83 o 
  -4   2   1       46.57       49.85      4.02 o 
  -3   2   1      518.50      508.54     13.35 o 
  -2   2   1     1256.84     1049.53     23.74 o 
  -1   2   1       18.40       17.90      1.75 o 
   0   2   1      719.11      685.15      8.61 o 
   1   2   1      797.97      692.76     11.51 o 
   2   2   1       34.06       26.55      3.61 o 
   3   2   1      103.98      110.43      6.80 o 
   4   2   1      681.15      658.03     17.50 o 
   5   2   1       28.62       36.08      5.38 o 
   6   2   1        3.04        6.09      4.54 o 
   7   2   1       55.40       36.59      6.36 o 
   8   2   1      125.77      115.65     15.59 o 
   9   2   1        1.19       10.68      9.74 o 
  10   2   1        0.20       -3.00      9.00 o 
  11   2   1        4.70       -3.84     15.50 o 
 -11   3   1        1.25        1.38      9.74 o 
 -10   3   1       11.60       -0.35      9.00 o 
  -9   3   1        2.01        4.72      8.11 o 
  -8   3   1       70.76       72.24     11.44 o 
  -7   3   1      221.69      251.01     14.00 o 
  -6   3   1       69.67       66.86      6.34 o 
  -5   3   1      124.04      145.61      7.43 o 
  -4   3   1      339.24      367.26      8.78 o 
  -3   3   1       74.39       77.63      5.90 o 
  -2   3   1       18.76       19.22      4.61 o 
  -1   3   1       25.84       28.56      1.88 o 
   0   3   1      601.72      551.25      6.88 o 
   1   3   1      705.06      692.58     12.54 o 
   2   3   1      338.07      292.57     14.42 o 
   3   3   1       71.74       63.78      4.95 o 
   4   3   1       59.41       55.34      5.81 o 
   5   3   1        0.02       -1.22      3.74 o 
   6   3   1        3.39        0.36      4.67 o 
   7   3   1       26.01       32.79      6.46 o 
   8   3   1       44.84       43.06     11.21 o 
   9   3   1       78.25       63.03     13.88 o 
  10   3   1        0.54       -5.72      9.71 o 
  11   3   1        0.62        6.17     11.17 o 
 -11   4   1        8.87       24.64     12.42 o 
 -10   4   1        0.69        0.00      9.26 o 
  -9   4   1       61.30       52.88     11.69 o 
  -8   4   1      187.00      167.55     15.99 o 
  -7   4   1      576.61      500.70     18.61 o 
  -6   4   1        1.58        4.23      3.77 o 
  -5   4   1      165.49      148.14      6.61 o 
  -4   4   1      669.11      652.85     13.56 o 
  -3   4   1     1571.50     1601.33     80.00 o 
  -2   4   1      806.36      680.88     18.08 o 
  -1   4   1        2.62        4.47      1.41 o 
   0   4   1       81.84       69.74      2.77 o 
   1   4   1     1957.44     1799.59     26.33 o 
   2   4   1      600.81      546.55     12.71 o 
   3   4   1       24.79       35.54      4.24 o 
   4   4   1      887.01      908.60     22.19 o 
   5   4   1      129.83      144.61      9.19 o 
   6   4   1      157.71      141.49     11.77 o 
   7   4   1        6.96        5.55      6.44 o 
   8   4   1      440.72      437.67     27.46 o 
   9   4   1       35.29       24.25     21.70 o 
  10   4   1       11.71        3.08     14.47 o 
  11   4   1       10.36       -0.41     11.37 o 
 -11   5   1        0.16       -9.51      9.98 o 
 -10   5   1        8.80       -8.52      8.52 o 
  -9   5   1       44.94       36.75     10.47 o 
  -8   5   1        3.13       -0.71      7.05 o 
  -7   5   1        1.08       -2.83      5.26 o 
  -6   5   1      268.95      303.14     10.34 o 
  -5   5   1      208.55      198.69      7.81 o 
  -4   5   1      294.06      319.99     10.75 o 
  -3   5   1       34.78       30.06      2.99 o 
  -2   5   1       44.16       54.29      3.42 o 
  -1   5   1     4932.45     4421.16     63.43 o 
   0   5   1     7383.70     6680.08     82.05 o 
   1   5   1     3970.97     3712.93     47.23 o 
   2   5   1      421.97      404.03     10.75 o 
   3   5   1      124.35      132.99      9.24 o 
   4   5   1      254.42      262.36     11.27 o 
   5   5   1      408.28      401.47     19.11 o 
   6   5   1       11.36        4.42      4.89 o 
   7   5   1        0.69       -0.66      6.65 o 
   8   5   1        0.11        4.66     10.68 o 
   9   5   1        4.93        4.13      9.26 o 
  10   5   1       33.67       47.77     22.05 o 
  11   5   1        0.02        5.51     12.18 o 
 -11   6   1       10.29       22.44     12.24 o 
 -10   6   1        0.77        2.10      9.71 o 
  -9   6   1       56.10       47.82     11.71 o 
  -8   6   1       42.93       41.90     10.20 o 
  -7   6   1       60.25       69.24     10.89 o 
  -6   6   1        7.49        7.72      4.15 o 
  -5   6   1       10.53       16.00      4.64 o 
  -4   6   1        4.69        4.49      3.06 o 
  -3   6   1      116.19      122.95      5.57 o 
  -2   6   1      327.11      311.82      7.11 o 
  -1   6   1     2379.36     2212.10     33.87 o 
   0   6   1      146.95      144.78      4.83 o 
   1   6   1      218.50      194.74      6.05 o 
   2   6   1       60.75       51.79      5.12 o 
   3   6   1      501.97      474.13     12.44 o 
   4   6   1      477.86      461.93     16.63 o 
   5   6   1       37.68       46.19      6.22 o 
   6   6   1       44.25       35.30      7.77 o 
   7   6   1        2.09       -5.97      5.97 o 
   8   6   1        4.19        5.79      9.00 o 
   9   6   1       46.63       30.66     12.18 o 
  10   6   1        0.70       -9.00      9.00 o 
  11   6   1        5.08       -0.69     11.42 o 
 -11   7   1       79.82       82.94     26.53 o 
 -10   7   1       12.76       14.05     10.26 o 
  -9   7   1       32.08       35.09     11.08 o 
  -8   7   1        4.21       10.54      8.24 o 
  -7   7   1       13.54       19.27     12.75 o 
  -6   7   1        3.35        3.12      5.43 o 
  -5   7   1       81.35       93.60      7.16 o 
  -4   7   1        2.72        5.20      3.32 o 
  -3   7   1     1096.27     1059.89     22.99 o 
  -2   7   1      350.50      331.31      7.26 o 
  -1   7   1      157.00      128.94      5.08 o 
   0   7   1      383.83      377.65      7.32 o 
   1   7   1      767.05      718.00     12.93 o 
   2   7   1      382.03      402.96     11.04 o 
   3   7   1       66.06       67.51      5.68 o 
   4   7   1      164.03      160.21     13.95 o 
   5   7   1       52.22       54.24      6.72 o 
   6   7   1       16.41       11.75      5.56 o 
   7   7   1       11.65        6.72      7.16 o 
   8   7   1       37.78       38.45     11.44 o 
   9   7   1       15.61       22.20     11.66 o 
  10   7   1       13.08       24.54     12.90 o 
 -10   8   1        0.47      -13.78     13.78 o 
  -9   8   1       57.85       53.70     12.42 o 
  -8   8   1       33.62       28.94      9.77 o 
  -7   8   1     1109.37     1137.45     41.41 o 
  -6   8   1       61.27       52.76     12.22 o 
  -5   8   1      295.42      324.78     11.75 o 
  -4   8   1       50.92       66.74      5.78 o 
  -3   8   1      819.14      873.97     16.41 o 
  -2   8   1      841.21      838.30     14.33 o 
  -1   8   1      980.89      931.15     14.44 o 
   0   8   1      485.66      468.44      8.67 o 
   1   8   1      267.82      271.04      7.61 o 
   2   8   1     2787.99     2702.60     39.00 o 
   3   8   1       99.03      118.23      7.18 o 
   4   8   1      336.86      319.32     11.57 o 
   5   8   1        1.85       -1.88      4.17 o 
   6   8   1      781.78      643.24    107.75 o 
   7   8   1        0.00       -6.87      6.87 o 
   8   8   1       37.70       33.06     11.93 o 
   9   8   1       60.38       46.43     13.54 o 
  10   8   1       29.53       26.21     13.78 o 
 -10   9   1        2.41       -9.00      9.00 o 
  -9   9   1       98.68       91.32     14.52 o 
  -8   9   1      493.56      464.81     31.02 o 
  -7   9   1       59.90       68.30     11.66 o 
  -6   9   1      519.80      515.64     16.62 o 
  -5   9   1      270.81      283.49     13.83 o 
  -4   9   1        0.18        2.44      3.74 o 
  -3   9   1     1363.50     1452.53     27.72 o 
  -2   9   1       76.68       84.80      5.35 o 
  -1   9   1     1693.70     1795.05     27.08 o 
   0   9   1     1992.24     1988.01     27.88 o 
   1   9   1     1530.23     1536.74     22.44 o 
   2   9   1      610.09      634.14     12.94 o 
   3   9   1       56.86       81.45      7.44 o 
   4   9   1      200.50      214.17     10.41 o 
   5   9   1       48.79       41.42      5.95 o 
   6   9   1      429.53      401.36     18.18 o 
   7   9   1      597.58      594.97     24.86 o 
   8   9   1       96.31      107.42     20.67 o 
   9   9   1       70.39       53.15     19.98 o 
  10   9   1        4.72        8.72     11.38 o 
 -10  10   1        3.86        8.06     10.47 o 
  -9  10   1        1.15        5.66      9.99 o 
  -8  10   1       47.25       67.13     12.64 o 
  -7  10   1     1419.80     1446.20     49.96 o 
  -6  10   1       34.73       40.14      6.76 o 
  -5  10   1       41.34       52.68      7.64 o 
  -4  10   1       19.48       24.88      4.50 o 
  -3  10   1     3159.12     3233.22     46.25 o 
  -2  10   1     3179.28     3185.23     49.56 o 
  -1  10   1      542.91      537.51     11.25 o 
   0  10   1      140.01      152.51      5.88 o 
   1  10   1     2090.86     2042.17     28.80 o 
   2  10   1     3485.92     3827.10     54.23 o 
   3  10   1      412.10      437.18     13.53 o 
   4  10   1        0.34       -0.09      3.86 o 
   5  10   1       15.89       24.74      6.19 o 
   6  10   1     2470.04     2409.43     52.49 o 
   7  10   1      332.79      325.47     20.51 o 
   8  10   1       15.97        3.58     19.29 o 
   9  10   1        1.22        7.49     11.38 o 
  10  10   1        4.87       19.98     12.42 o 
 -10  11   1        5.05       11.95     11.17 o 
  -9  11   1        1.46       -5.48      9.10 o 
  -8  11   1       34.90       43.79     11.92 o 
  -7  11   1       26.97       24.11      9.74 o 
  -6  11   1      165.40      164.75     13.26 o 
  -5  11   1       46.65       50.60      6.76 o 
  -4  11   1      744.37      776.48     23.90 o 
  -3  11   1      836.74      862.83     15.97 o 
  -2  11   1      250.80      280.89     13.25 o 
  -1  11   1        3.81        6.12      3.58 o 
   0  11   1      128.92      119.68      5.98 o 
   1  11   1      348.49      365.84      9.15 o 
   2  11   1     1914.45     2022.90     34.41 o 
   3  11   1     1026.02     1003.82     45.60 o 
   4  11   1        1.86        4.30      4.39 o 
   5  11   1      288.83      301.33     13.30 o 
   6  11   1       75.64       74.31     11.12 o 
   7  11   1       92.75       83.76     13.73 o 
   8  11   1        0.39        1.28     19.98 o 
   9  11   1        2.93        3.48     10.26 o 
  10  11   1       72.20      111.03     19.90 o 
 -10  12   1        1.91        2.55     11.08 o 
  -9  12   1       27.72       46.91     13.23 o 
  -8  12   1       31.18       21.12     13.44 o 
  -7  12   1      440.32      499.20     26.89 o 
  -6  12   1      230.48      221.44     15.34 o 
  -5  12   1       24.74       23.45      6.27 o 
  -4  12   1       29.55       28.38      6.00 o 
  -3  12   1      249.47      279.12      8.95 o 
  -2  12   1        0.22        2.55      2.98 o 
  -1  12   1      503.54      495.51     11.46 o 
   0  12   1       32.02       36.02      4.07 o 
   1  12   1       19.78       17.13      3.47 o 
   2  12   1      555.97      614.93     14.99 o 
   3  12   1      662.47      659.55     17.67 o 
   4  12   1      163.90      179.42      9.61 o 
   5  12   1      127.13      136.39      9.77 o 
   6  12   1      630.39      623.78     25.86 o 
   7  12   1       66.28       60.16     11.03 o 
   8  12   1       33.33       24.00     11.44 o 
   9  12   1        4.57       -4.95     10.59 o 
  10  12   1        9.35       20.90     13.05 o 
 -10  13   1        5.79       -9.91      9.91 o 
  -9  13   1       23.47       19.08     20.67 o 
  -8  13   1        1.44        2.65      9.22 o 
  -7  13   1      179.10      174.34     20.33 o 
  -6  13   1        5.94       -4.44      5.59 o 
  -5  13   1        1.41        8.36      5.75 o 
  -4  13   1        0.15       -0.82      5.06 o 
  -3  13   1        7.31       14.22      3.75 o 
  -2  13   1      295.81      252.37     22.15 o 
  -1  13   1     1301.04     1369.13     23.27 o 
   0  13   1      673.51      667.96     16.90 o 
   1  13   1        0.49        3.24      3.12 o 
   2  13   1      315.44      277.35     11.25 o 
   3  13   1        6.31        8.54      4.28 o 
   4  13   1       92.30       82.49      8.87 o 
   5  13   1        0.54        1.41      5.22 o 
   6  13   1        0.32       11.28      7.89 o 
   7  13   1       43.93       56.05     11.14 o 
   8  13   1      124.57      133.69     19.42 o 
   9  13   1        0.13        4.47     11.26 o 
  10  13   1        3.57        7.88     12.24 o 
 -10  14   1        1.98        9.70     11.44 o 
  -9  14   1        6.21        3.37     10.76 o 
  -8  14   1       20.86       19.98     10.72 o 
  -7  14   1      209.75      175.86     14.54 o 
  -6  14   1       86.93       73.52     12.23 o 
  -5  14   1      237.75      246.19     18.16 o 
  -4  14   1       52.48       61.03      6.58 o 
  -3  14   1       24.65       20.99      4.49 o 
  -2  14   1       78.24       87.51      7.22 o 
  -1  14   1        0.70        1.24      3.93 o 
   0  14   1      429.30      468.70     12.08 o 
   1  14   1      669.15      665.21     13.83 o 
   2  14   1      173.06      199.67      9.60 o 
   3  14   1       88.43      109.72      8.04 o 
   4  14   1      245.12      281.17     15.52 o 
   5  14   1        7.89       24.62     10.02 o 
   6  14   1       92.23       82.79     12.01 o 
   7  14   1        6.42        4.57      8.21 o 
   8  14   1       25.72       25.05     12.64 o 
   9  14   1        0.38        3.11     11.93 o 
  -9  15   1        0.06       -4.56      8.21 o 
  -8  15   1       17.15       15.16     10.59 o 
  -7  15   1      171.50      126.76     16.48 o 
  -6  15   1       63.01       41.76      9.53 o 
  -5  15   1       76.26       81.84     15.39 o 
  -4  15   1       24.94       31.39      6.56 o 
  -3  15   1       58.24       66.73      6.38 o 
  -2  15   1       14.17        8.45      4.90 o 
  -1  15   1        9.00        2.01      3.61 o 
   0  15   1        6.67        1.36      3.81 o 
   1  15   1       26.92       20.60      4.22 o 
   2  15   1       30.63       36.14      5.72 o 
   3  15   1      124.45      137.86      8.88 o 
   4  15   1        5.15       -2.89      6.42 o 
   5  15   1       22.80       23.33      8.88 o 
   6  15   1      107.83       98.70     12.79 o 
   7  15   1        7.19        0.66      9.57 o 
   8  15   1       21.72       29.63     12.67 o 
   9  15   1       21.63       22.18     14.37 o 
  -9  16   1       24.44       22.60     12.42 o 
  -8  16   1        2.19      -14.45     15.85 o 
  -7  16   1        8.73       -6.80      9.30 o 
  -6  16   1       34.85       26.77      9.40 o 
  -5  16   1       43.52       40.50      9.67 o 
  -4  16   1        0.46       -7.36      7.36 o 
  -3  16   1      424.22      384.05     18.41 o 
  -2  16   1      439.43      401.11     13.18 o 
  -1  16   1       38.79       40.45      5.41 o 
   0  16   1      183.21      216.11      9.62 o 
   1  16   1        7.16        2.30      3.64 o 
   2  16   1       72.98       77.27      7.49 o 
   3  16   1      181.04      184.81     10.61 o 
   4  16   1       72.80       61.91      8.06 o 
   5  16   1       12.93       21.51      8.97 o 
   6  16   1      292.20      319.06     34.43 o 
   7  16   1       15.46       23.67     12.06 o 
   8  16   1       30.79       34.67     11.41 o 
   9  16   1       11.60       26.86     15.50 o 
  -9  17   1        0.11       -7.20     10.59 o 
  -8  17   1        6.08        9.71     11.17 o 
  -7  17   1       17.77       23.77     11.69 o 
  -6  17   1        5.24        0.96      9.60 o 
  -5  17   1       20.40       20.85      9.08 o 
  -4  17   1      117.62      133.17     12.05 o 
  -3  17   1      200.00      210.37     14.32 o 
  -2  17   1      591.84      629.06     16.97 o 
  -1  17   1      243.70      243.54     13.28 o 
   0  17   1      115.34      113.29      7.46 o 
   1  17   1      184.05      175.04      8.61 o 
   2  17   1       19.87       26.31      5.88 o 
   3  17   1       73.25       78.05      7.75 o 
   4  17   1        5.66        6.92      5.99 o 
   5  17   1       42.62       37.06     10.18 o 
   6  17   1        1.79       -1.16      8.28 o 
   7  17   1        7.20       12.36     16.88 o 
   8  17   1       17.25       13.48     13.34 o 
   9  17   1        0.32        8.76     12.90 o 
  -9  18   1        1.99        5.13     12.06 o 
  -8  18   1        8.75       14.29     15.85 o 
  -7  18   1        0.04        8.36     14.47 o 
  -6  18   1        2.32       -7.29      9.22 o 
  -5  18   1      117.78      132.04     14.71 o 
  -4  18   1       44.67       29.63      8.28 o 
  -3  18   1      581.22      568.58     21.66 o 
  -2  18   1      252.84      262.03     12.69 o 
  -1  18   1      156.12      162.25      9.00 o 
   0  18   1       53.61       54.42      6.45 o 
   1  18   1       23.14       32.18      5.29 o 
   2  18   1       91.39       94.60      8.39 o 
   3  18   1      232.39      247.96     12.70 o 
   4  18   1      183.89      202.73     15.07 o 
   5  18   1       22.28       17.04      9.42 o 
   6  18   1       91.86      104.37     28.67 o 
   7  18   1        2.55       -2.07     10.23 o 
   8  18   1        3.10      -10.72     10.72 o 
  -8  19   1        0.79      -10.68     10.68 o 
  -7  19   1        2.07       33.08     12.64 o 
  -6  19   1       81.18       95.78     16.57 o 
  -5  19   1      198.22      191.12     21.17 o 
  -4  19   1        2.80       -1.14      6.63 o 
  -3  19   1       77.72       68.35     10.08 o 
  -2  19   1       89.07       93.20      8.52 o 
  -1  19   1      263.59      269.91     13.65 o 
   0  19   1      631.55      650.50     18.23 o 
   1  19   1       28.07       14.19      6.16 o 
   2  19   1       79.45       98.44      9.82 o 
   3  19   1      393.42      409.31     18.91 o 
   4  19   1      488.48      539.35     29.30 o 
   5  19   1      129.00      159.98     25.53 o 
   6  19   1       24.05       19.05     10.49 o 
   7  19   1        1.01        0.00     11.66 o 
   8  19   1       23.64        5.39     13.41 o 
  -8  20   1       12.91       14.34     13.39 o 
  -7  20   1       44.25       51.30     15.08 o 
  -6  20   1       59.30       59.37     18.95 o 
  -5  20   1        0.94        9.67      9.40 o 
  -4  20   1       16.60       14.44      7.89 o 
  -3  20   1       43.29       47.62      9.31 o 
  -2  20   1      200.92      199.99     12.97 o 
  -1  20   1        0.28       -2.07      5.01 o 
   0  20   1       51.20       55.46      7.40 o 
   1  20   1      128.09      130.82     10.13 o 
   2  20   1        9.13       10.86      6.69 o 
   3  20   1      191.83      171.53     16.34 o 
   4  20   1      183.20      209.81     20.88 o 
   5  20   1        3.01       21.92     10.17 o 
   6  20   1       26.34       17.29     10.58 o 
   7  20   1       23.57       23.93     14.22 o 
   8  20   1        7.43       -1.47     13.72 o 
  -8  21   1        0.36        6.55     13.15 o 
  -7  21   1       23.23       37.91     14.59 o 
  -6  21   1       22.39       47.22     14.37 o 
  -5  21   1       31.92       31.71     11.37 o 
  -4  21   1      272.27      240.50     30.87 o 
  -3  21   1       20.87       36.34     10.95 o 
  -2  21   1      108.77      117.58     14.67 o 
  -1  21   1      698.16      681.83     21.40 o 
   0  21   1      510.41      515.59     17.73 o 
   1  21   1       22.34       20.22      6.45 o 
   2  21   1      107.98      113.61     10.69 o 
   3  21   1       37.80       30.82     11.35 o 
   4  21   1        0.04       -8.72      8.73 o 
   5  21   1        0.23       -8.22      8.57 o 
   6  21   1       16.77       37.41     12.51 o 
   7  21   1        3.61        7.24     12.85 o 
  -7  22   1        6.86        6.84     12.90 o 
  -6  22   1       78.18       85.86     17.52 o 
  -5  22   1       11.14       22.13     14.96 o 
  -4  22   1       57.94       44.01     12.34 o 
  -3  22   1      171.78      151.96     20.38 o 
  -2  22   1      218.26      231.60     19.91 o 
  -1  22   1       21.40       21.64      6.55 o 
   0  22   1       55.76       71.26     10.58 o 
   1  22   1       31.63       35.20      7.05 o 
   2  22   1      155.45      152.76     12.89 o 
   3  22   1       65.34       56.22     12.99 o 
   4  22   1       82.07       95.61     15.05 o 
   5  22   1        1.43       -0.61      9.18 o 
   6  22   1       15.96       12.47     14.92 o 
   7  22   1       31.94       69.71     18.53 o 
  -7  23   1        3.40      -11.38     11.38 o 
  -6  23   1        0.15      -10.23     10.23 o 
  -5  23   1        0.01        2.13     10.09 o 
  -4  23   1       21.44       21.95     11.30 o 
  -3  23   1       22.66       13.01     14.31 o 
  -2  23   1      140.89      150.57     17.53 o 
  -1  23   1       67.29       77.55     11.13 o 
   0  23   1        3.03        5.89      6.23 o 
   1  23   1      234.21      211.50     13.07 o 
   2  23   1        7.70        8.81      7.35 o 
   3  23   1       37.92       27.78     14.89 o 
   4  23   1       22.80       26.04     13.68 o 
   5  23   1       23.53       25.64     12.24 o 
   6  23   1       16.34       14.59     11.86 o 
   7  23   1        0.04       16.14     15.34 o 
  -6  24   1       12.32       10.84     14.32 o 
  -5  24   1        0.05       -4.67     11.87 o 
  -4  24   1       15.22       26.17     11.94 o 
  -3  24   1       11.97       -0.79      9.72 o 
  -2  24   1        9.06        6.49      9.81 o 
  -1  24   1      143.55      131.09     13.37 o 
   0  24   1        7.32        6.24      7.42 o 
   1  24   1       24.70       22.45      8.43 o 
   2  24   1       26.08       37.63     10.64 o 
   3  24   1        0.00       -9.77      9.77 o 
   4  24   1       29.39       38.54     13.14 o 
   5  24   1       13.00       32.29     12.93 o 
   6  24   1        0.14       21.57     15.50 o 
  -6  25   1       45.42       44.41     25.49 o 
  -5  25   1        1.74        7.86     12.75 o 
  -4  25   1        0.68        7.51     10.84 o 
  -3  25   1       10.08       20.76     11.44 o 
  -2  25   1        1.42       31.53     11.43 o 
  -1  25   1        0.20       -7.62      7.62 o 
   0  25   1        0.53       -6.51      7.19 o 
   1  25   1        7.84        5.18      7.67 o 
   2  25   1       60.71       56.84     19.41 o 
   3  25   1       45.51       32.45     13.98 o 
   4  25   1        0.00        4.44     10.97 o 
   5  25   1        4.71       -3.69     11.37 o 
   6  25   1        9.81      -12.23     21.70 o 
  -5  26   1        0.37       -5.85     11.93 o 
  -4  26   1       29.97       19.09     12.04 o 
  -3  26   1       16.95       14.37     11.60 o 
  -2  26   1       29.42       13.70     14.15 o 
  -1  26   1        8.57       17.25     11.77 o 
   0  26   1        5.34       -1.11      8.97 o 
   1  26   1       14.45       12.59     11.27 o 
   2  26   1        9.91        3.72     11.03 o 
   3  26   1       83.37       94.18     18.57 o 
   4  26   1        0.45       -5.84     10.52 o 
   5  26   1        0.43       13.27     12.96 o 
  -4  27   1        3.74       -1.63     11.65 o 
  -3  27   1       85.45       95.97     17.15 o 
  -2  27   1        0.18       21.49     11.94 o 
  -1  27   1        2.08        7.80     12.61 o 
   0  27   1        4.29       11.85     16.43 o 
   1  27   1       11.77        7.39     11.55 o 
   2  27   1       24.91       17.93     16.18 o 
   3  27   1        0.36        9.64     12.15 o 
   4  27   1       20.28       18.39     13.06 o 
  -4  28   1        4.95        7.44     12.40 o 
  -3  28   1        0.44       -9.88     10.81 o 
  -2  28   1       24.83       35.39     14.18 o 
  -1  28   1       17.89       26.80     13.04 o 
   0  28   1       37.42       37.83     13.55 o 
   1  28   1       13.25        5.79     11.80 o 
   2  28   1       26.91       63.39     19.49 o 
   3  28   1        6.45       17.76     16.31 o 
  -2  29   1        0.90      -11.37     11.37 o 
  -1  29   1        1.32       10.21     16.53 o 
   0  29   1        2.46       15.36     12.44 o 
   1  29   1        0.72        3.33     18.95 o 
   2  29   1        5.25       12.45     36.86 o 
 -11   0   2        0.38       14.47     14.47 o 
 -10   0   2      110.98       88.20     19.29 o 
  -9   0   2      182.08      203.98     25.50 o 
  -8   0   2      365.47      337.77     26.88 o 
  -7   0   2      667.50      692.28     26.32 o 
  -6   0   2     1009.07     1042.58     40.04 o 
  -5   0   2      523.74      538.38     19.66 o 
  -4   0   2      263.35      248.88     13.10 o 
  -2   0   2       41.06       46.86      5.51 o 
  -1   0   2    75119.44    86022.86   3669.53 o 
   0   0   2     2994.50     2907.42     62.41 o 
   1   0   2    53574.79    59462.08   1475.38 o 
   2   0   2     1163.82     1188.64     37.42 o 
   3   0   2     3690.52     3667.15     99.98 o 
   4   0   2     4466.08     4653.50    126.34 o 
   5   0   2      123.16      102.35     12.91 o 
   6   0   2       32.10       24.39     17.91 o 
   7   0   2       92.19       78.90     19.98 o 
   8   0   2       74.08       59.95     19.98 o 
   9   0   2      379.01      361.88     40.67 o 
  10   0   2       10.02       -2.07     14.47 o 
 -11   1   2        1.93        2.25      9.22 o 
 -10   1   2        6.85       13.04      9.49 o 
  -9   1   2       29.18       35.48     10.09 o 
  -8   1   2      179.43      189.09     15.34 o 
  -7   1   2      239.11      252.96     13.48 o 
  -6   1   2      191.59      210.62     14.13 o 
  -5   1   2      542.37      528.75     14.82 o 
  -4   1   2       20.96       22.35      5.17 o 
  -3   1   2       34.18       39.27      6.20 o 
  -2   1   2     3607.23     3593.82     91.86 o 
  -1   1   2     3942.04     4038.98     70.07 o 
   0   1   2     6405.57     6161.20     82.79 o 
   1   1   2     2196.21     2096.15     41.29 o 
   2   1   2       19.42       24.75      4.46 o 
   3   1   2     2165.42     2254.47     46.11 o 
   4   1   2        0.96        2.54      5.57 o 
   5   1   2        1.58       -1.72      4.48 o 
   6   1   2      250.46      241.14     13.94 o 
   7   1   2        2.05       -5.58      5.58 o 
   8   1   2       10.23       15.50     10.23 o 
   9   1   2      108.52       84.82     16.27 o 
  10   1   2        0.22       -8.92      8.92 o 
 -11   2   2       33.88       39.96     12.18 o 
 -10   2   2        5.50       10.84      8.92 o 
  -9   2   2        0.69       -6.56      6.56 o 
  -8   2   2       68.89       61.95     10.23 o 
  -7   2   2      596.67      588.78     22.72 o 
  -6   2   2       68.18       63.10      6.38 o 
  -5   2   2     1878.95     1898.52     53.32 o 
  -4   2   2      459.90      459.12     16.58 o 
  -3   2   2       28.01       37.58      4.87 o 
  -2   2   2      154.51      173.03      9.26 o 
  -1   2   2    12608.00    12672.39    276.76 o 
   0   2   2    12831.46    13324.65    173.88 o 
   1   2   2    28132.93    29740.43    522.79 o 
   2   2   2     1233.44     1157.04     25.93 o 
   3   2   2      218.23      244.96     10.82 o 
   4   2   2      586.73      627.32     21.11 o 
   5   2   2      449.96      433.69     15.77 o 
   6   2   2      164.11      183.93     19.10 o 
   7   2   2        0.13       -5.42      5.42 o 
   8   2   2      133.95      125.12     18.95 o 
   9   2   2      220.80      228.09     33.08 o 
  10   2   2       14.28       11.86     11.57 o 
 -11   3   2        0.27        2.82     10.59 o 
 -10   3   2       34.24       27.18     10.59 o 
  -9   3   2       45.56       51.02     10.20 o 
  -8   3   2      204.00      230.15     17.36 o 
  -7   3   2      165.51      173.28     13.41 o 
  -6   3   2       73.26       91.99      6.08 o 
  -5   3   2        7.31        7.12      5.10 o 
  -4   3   2     1447.21     1540.37     44.01 o 
  -3   3   2     2015.07     2111.06     57.35 o 
  -2   3   2      172.25      175.25      9.75 o 
  -1   3   2      174.21      160.78      5.71 o 
   0   3   2      227.35      213.01      4.90 o 
   1   3   2      232.50      205.00     11.30 o 
   2   3   2      783.07      768.02     19.08 o 
   3   3   2     1075.29      984.58     25.83 o 
   4   3   2      134.81      160.31      9.97 o 
   5   3   2     1597.85     1636.15     37.57 o 
   6   3   2       40.87       43.85      7.66 o 
   7   3   2        4.19       19.09      6.85 o 
   8   3   2       12.84        9.99      9.74 o 
   9   3   2       65.55       63.37     14.85 o 
  10   3   2       12.16        5.61     18.60 o 
 -11   4   2        8.28       18.75     11.08 o 
 -10   4   2        0.39        3.69      8.92 o 
  -9   4   2       33.29       31.14      9.91 o 
  -8   4   2        3.36        7.48      6.95 o 
  -7   4   2      801.39      764.49     22.43 o 
  -6   4   2        8.96        7.37      4.41 o 
  -5   4   2        1.99       -2.41      4.48 o 
  -4   4   2      717.02      692.60     23.91 o 
  -3   4   2      657.35      604.31     21.23 o 
  -2   4   2       14.54       21.22      5.86 o 
  -1   4   2     1320.77     1338.11     24.80 o 
   0   4   2       28.90       26.31      2.66 o 
   1   4   2       43.50       57.00      4.61 o 
   2   4   2      187.67      195.37     12.94 o 
   3   4   2      722.10      690.97     18.72 o 
   4   4   2       37.50       28.11      5.49 o 
   5   4   2      303.42      338.76     16.14 o 
   6   4   2      193.66      209.44     13.07 o 
   7   4   2      164.00      155.38     12.21 o 
   8   4   2       11.44        8.13      9.91 o 
   9   4   2       49.14       37.84     12.56 o 
  10   4   2        4.27        4.13     10.59 o 
 -11   5   2        2.73        8.88     13.78 o 
 -10   5   2       14.23       20.75     10.40 o 
  -9   5   2       45.19       32.47      9.77 o 
  -8   5   2        8.89        8.27      9.99 o 
  -7   5   2      124.96      132.67      9.42 o 
  -6   5   2      313.93      303.97     10.40 o 
  -5   5   2       88.30      101.70     10.23 o 
  -4   5   2      662.26      784.48     21.25 o 
  -3   5   2     4415.29     4648.86    151.72 o 
  -2   5   2      644.54      602.68     13.74 o 
  -1   5   2       73.98       75.02      4.59 o 
   0   5   2       23.15       29.41      2.76 o 
   1   5   2       89.70      104.91      5.57 o 
   2   5   2      267.37      277.31      9.48 o 
   3   5   2       39.43       60.74      6.39 o 
   4   5   2      524.45      534.57     16.88 o 
   5   5   2      481.92      517.69     17.65 o 
   6   5   2      413.72      429.91     22.19 o 
   7   5   2        2.26        0.54      5.71 o 
   8   5   2       52.10       41.89     11.87 o 
   9   5   2       41.33       42.57     13.39 o 
  10   5   2        6.51        4.15     11.38 o 
 -11   6   2        0.76       -3.02     10.20 o 
 -10   6   2       12.43        7.12      9.49 o 
  -9   6   2        0.10        6.10      8.27 o 
  -8   6   2        1.12       -4.82      6.33 o 
  -7   6   2      266.47      251.05     12.74 o 
  -6   6   2       56.61       70.44      5.85 o 
  -5   6   2       16.13       15.90      6.02 o 
  -4   6   2        0.02        1.48      5.17 o 
  -3   6   2      766.59      627.17     49.73 o 
  -2   6   2       53.08       61.52      5.22 o 
  -1   6   2      182.03      179.91      8.48 o 
   0   6   2      310.82      299.19      6.97 o 
   1   6   2     1410.07     1279.69     22.32 o 
   2   6   2      151.00      154.29      9.32 o 
   3   6   2       68.01       63.96      6.92 o 
   4   6   2       21.73       21.86      7.02 o 
   5   6   2       44.04       51.87      7.14 o 
   6   6   2      169.06      188.02     15.22 o 
   7   6   2       20.22        9.94      7.90 o 
   8   6   2       91.35      123.41     58.57 o 
   9   6   2       69.75       63.15     15.34 o 
  10   6   2        3.42        3.44     11.20 o 
 -10   7   2        0.23       -1.03     13.43 o 
  -9   7   2       20.24        9.93      9.27 o 
  -8   7   2        0.04        1.03      8.61 o 
  -7   7   2       74.41       85.84     14.87 o 
  -6   7   2      498.83      473.12     23.89 o 
  -5   7   2       72.21       87.76      5.40 o 
  -4   7   2       60.39       95.57     10.69 o 
  -3   7   2     1925.01     1997.29     35.24 o 
  -2   7   2      228.93      233.29      7.56 o 
  -1   7   2       58.05       61.01      4.28 o 
   0   7   2       52.87       56.90      3.71 o 
   1   7   2       20.12       19.79      3.24 o 
   2   7   2     1230.76     1191.19     24.33 o 
   3   7   2      158.65      171.06      9.19 o 
   4   7   2      140.94      159.60     15.20 o 
   5   7   2      335.17      368.53     16.14 o 
   6   7   2        0.27       -1.67      5.73 o 
   7   7   2      482.31      498.18     47.53 o 
   8   7   2       51.36       39.96     12.18 o 
   9   7   2        4.86       -4.82      9.74 o 
  10   7   2        0.05       -9.91      9.91 o 
 -10   8   2        0.03       11.26      9.77 o 
  -9   8   2        0.00       -7.45      7.45 o 
  -8   8   2       27.40       19.39      8.52 o 
  -7   8   2        0.76       -2.52      6.11 o 
  -6   8   2        0.36       -2.34      3.81 o 
  -5   8   2       90.30       89.34      5.96 o 
  -4   8   2       81.18       84.64      5.62 o 
  -3   8   2      322.43      329.86     11.83 o 
  -2   8   2      873.23      829.20     17.30 o 
  -1   8   2       30.75       18.27      5.08 o 
   0   8   2       33.46       28.38      3.13 o 
   1   8   2        9.31        5.98      2.95 o 
   2   8   2      695.90      631.17     14.52 o 
   3   8   2       11.89        8.84      4.16 o 
   4   8   2      326.00      354.49     15.30 o 
   5   8   2      115.49      130.63      9.47 o 
   6   8   2       32.71       33.99      7.39 o 
   7   8   2       12.52       18.45      8.21 o 
   8   8   2        0.82       -4.21      8.51 o 
   9   8   2       49.81       37.88     13.39 o 
  10   8   2       12.98       -5.59     10.68 o 
 -10   9   2        2.83       -3.10      8.77 o 
  -9   9   2       21.63       29.20     10.57 o 
  -8   9   2      213.51      187.17     20.67 o 
  -7   9   2      177.67      157.94     14.07 o 
  -6   9   2       13.00        9.34      4.61 o 
  -5   9   2       33.85       35.73      5.01 o 
  -4   9   2       83.79       92.98      6.44 o 
  -3   9   2      751.01      789.08     17.03 o 
  -2   9   2      223.39      229.14      8.55 o 
  -1   9   2      272.88      229.52      8.10 o 
   0   9   2      926.71      916.43     23.00 o 
   1   9   2      140.88      134.95      7.99 o 
   2   9   2      165.26      171.52     10.52 o 
   3   9   2       17.23       16.96      4.77 o 
   4   9   2      212.04      230.73     13.04 o 
   5   9   2      525.87      515.78     16.68 o 
   6   9   2      309.49      302.65     16.38 o 
   7   9   2        1.02       -5.71      7.10 o 
   8   9   2       13.76       -0.61      9.99 o 
   9   9   2       20.55       19.10     22.74 o 
  10   9   2       33.83       33.88     14.10 o 
 -10  10   2        2.34       -0.73     11.37 o 
  -9  10   2        0.00       -2.00     12.75 o 
  -8  10   2      153.72      130.23     19.64 o 
  -7  10   2      135.29      111.41     12.73 o 
  -6  10   2        5.41        1.07      4.22 o 
  -5  10   2        0.95       -1.47      3.48 o 
  -4  10   2        2.70       -2.28      3.73 o 
  -3  10   2       23.40       30.79      4.37 o 
  -2  10   2      208.16      200.74     15.70 o 
  -1  10   2      990.48      922.56     18.35 o 
   0  10   2      180.10      199.02      9.71 o 
   1  10   2      711.89      770.62     15.16 o 
   2  10   2      100.43      105.88      7.04 o 
   3  10   2       39.33       39.42      5.24 o 
   4  10   2       73.20       90.63      7.86 o 
   5  10   2      128.42      135.73      9.78 o 
   6  10   2        0.65        2.46      6.27 o 
   7  10   2        0.80       -4.27      7.10 o 
   8  10   2        0.69       -7.08      9.71 o 
   9  10   2       42.84       49.70     14.10 o 
  10  10   2        5.82       16.02     12.85 o 
 -10  11   2        3.40        5.81      9.92 o 
  -9  11   2        7.66       13.62      9.49 o 
  -8  11   2        0.00        3.87      8.11 o 
  -7  11   2       62.22       61.35     11.26 o 
  -6  11   2        2.46        3.08      5.57 o 
  -5  11   2       23.98       26.46      5.35 o 
  -4  11   2       31.18       41.55      7.32 o 
  -3  11   2      138.31      122.68      9.03 o 
  -2  11   2       82.52       91.33      5.16 o 
  -1  11   2        0.14       -1.21      2.59 o 
   0  11   2      265.25      280.49      9.17 o 
   1  11   2     1005.90     1002.06     20.19 o 
   2  11   2      328.90      348.80     10.50 o 
   3  11   2        4.38        2.54      4.14 o 
   4  11   2        0.54       -1.02      4.57 o 
   5  11   2      164.85      150.98     18.53 o 
   6  11   2        0.91        3.11      6.31 o 
   7  11   2       19.07       22.70      9.28 o 
   8  11   2        0.02       11.97     10.95 o 
   9  11   2       10.57       20.85     13.13 o 
  10  11   2        0.79      -11.28     15.50 o 
 -10  12   2       21.31       22.43     11.75 o 
  -9  12   2       15.13       25.86     14.47 o 
  -8  12   2        0.82        0.34      7.79 o 
  -7  12   2      106.41       92.49     13.23 o 
  -6  12   2      133.53      135.02     13.88 o 
  -5  12   2       35.46       22.92      7.86 o 
  -4  12   2       70.32       61.11      6.14 o 
  -3  12   2       27.87       26.28      4.79 o 
  -2  12   2       34.20       27.00      3.80 o 
  -1  12   2       79.30       81.30      5.26 o 
   0  12   2        7.45        8.28      3.47 o 
   1  12   2     2040.35     2061.47     32.52 o 
   2  12   2      225.92      241.64      9.63 o 
   3  12   2       38.54       40.65      6.27 o 
   4  12   2       69.81       65.42      7.43 o 
   5  12   2       67.33       88.53     10.05 o 
   6  12   2        0.00        9.27      8.17 o 
   7  12   2        2.04       -4.20      8.30 o 
   8  12   2       26.74       25.15     12.67 o 
   9  12   2       96.84       89.69     17.95 o 
 -10  13   2       14.08       21.67     12.06 o 
  -9  13   2        1.80       15.45     14.12 o 
  -8  13   2        2.76       16.57      7.10 o 
  -7  13   2       33.13       30.32      9.77 o 
  -6  13   2       20.72       31.25      9.60 o 
  -5  13   2        0.77        4.87      5.50 o 
  -4  13   2      515.74      504.75     15.07 o 
  -3  13   2       21.25       19.00      4.82 o 
  -2  13   2       88.36      100.39      7.22 o 
  -1  13   2        4.15        5.73      2.99 o 
   0  13   2      620.60      667.20     14.69 o 
   1  13   2       11.88        7.74      3.79 o 
   2  13   2      177.61      177.03      8.63 o 
   3  13   2       42.42       38.66      6.72 o 
   4  13   2       10.45       12.67      5.95 o 
   5  13   2      689.34      717.46     23.97 o 
   6  13   2       34.43       33.56     10.06 o 
   7  13   2       18.14        9.23      9.20 o 
   8  13   2       10.10        6.57     11.57 o 
   9  13   2        6.24       -9.98      9.98 o 
  -9  14   2        0.78       -1.63      7.56 o 
  -8  14   2       13.73       10.59      8.43 o 
  -7  14   2      152.32      138.25     16.04 o 
  -6  14   2      194.57      210.37     25.50 o 
  -5  14   2       27.44       30.16     10.10 o 
  -4  14   2      675.27      661.91     18.28 o 
  -3  14   2       61.07       57.42      6.27 o 
  -2  14   2      267.02      268.16     10.84 o 
  -1  14   2      394.88      372.00     13.26 o 
   0  14   2      258.14      269.63     12.90 o 
   1  14   2       50.86       62.35      5.74 o 
   2  14   2      146.05      158.90      8.46 o 
   3  14   2        1.06        8.45      5.24 o 
   4  14   2      604.43      626.51     19.52 o 
   5  14   2      242.98      252.19     17.61 o 
   6  14   2      535.01      575.05     26.82 o 
   7  14   2        4.24       12.35      9.79 o 
   8  14   2        2.91       -2.22     10.76 o 
   9  14   2        0.60        7.26     12.55 o 
  -9  15   2        6.42       16.15     10.95 o 
  -8  15   2       17.01       24.18     10.95 o 
  -7  15   2        2.86        9.65      9.65 o 
  -6  15   2      115.96      133.56     17.23 o 
  -5  15   2        0.48       -6.62      6.62 o 
  -4  15   2      277.08      272.64     14.85 o 
  -3  15   2      823.92      788.76     28.54 o 
  -2  15   2        2.46        2.39      3.84 o 
  -1  15   2      187.41      197.67      8.73 o 
   0  15   2       89.42      104.97      6.98 o 
   1  15   2       44.76       59.62      5.91 o 
   2  15   2        3.90        1.90      4.07 o 
   3  15   2      159.31      154.77     11.07 o 
   4  15   2       51.09       42.33      7.58 o 
   5  15   2      194.29      210.65     14.86 o 
   6  15   2      568.83      624.35     24.68 o 
   7  15   2        4.19        1.00      9.34 o 
   8  15   2       21.52       27.31     13.83 o 
   9  15   2       12.40       24.76     14.52 o 
  -9  16   2        1.46        8.96     10.72 o 
  -8  16   2        8.15       11.78     10.40 o 
  -7  16   2        4.30        6.13      9.22 o 
  -6  16   2        0.14       -5.07      8.11 o 
  -5  16   2       51.70       33.14      9.53 o 
  -4  16   2      848.17      832.38     28.58 o 
  -3  16   2        0.63        0.34      5.22 o 
  -2  16   2       49.63       62.35      7.96 o 
  -1  16   2      143.96      159.06      8.26 o 
   0  16   2        0.99        3.19      4.32 o 
   1  16   2      249.47      241.63     10.44 o 
   2  16   2        0.06       -4.38      4.38 o 
   3  16   2        6.72       11.97      6.01 o 
   4  16   2      125.05      143.27     15.57 o 
   5  16   2       65.29       69.66     12.57 o 
   6  16   2      210.48      240.44     24.83 o 
   7  16   2        1.73       14.12      9.75 o 
   8  16   2        0.00        0.04     11.44 o 
   9  16   2        0.05       -5.95     12.75 o 
  -9  17   2       13.30       22.13     12.15 o 
  -8  17   2       17.75       15.28     10.92 o 
  -7  17   2       24.15       24.52     16.19 o 
  -6  17   2       82.45       59.04     23.43 o 
  -5  17   2      103.42      112.46     13.39 o 
  -4  17   2      405.65      417.59     19.91 o 
  -3  17   2     1183.19     1144.68     31.22 o 
  -2  17   2        2.65       -1.48      3.07 o 
  -1  17   2      132.58      139.90      8.20 o 
   0  17   2      635.55      611.53     15.66 o 
   1  17   2       61.33       65.20      6.61 o 
   2  17   2        0.88        4.99      6.02 o 
   3  17   2       66.10       58.49      8.30 o 
   4  17   2      122.16      168.69     12.56 o 
   5  17   2      288.39      288.51     21.19 o 
   6  17   2      132.97      119.77     15.66 o 
   7  17   2       10.16       30.10     11.19 o 
   8  17   2        1.62       13.09     13.15 o 
  -8  18   2       25.84       29.46     20.32 o 
  -7  18   2       92.67       82.64     16.06 o 
  -6  18   2       10.95        1.75      9.98 o 
  -5  18   2      202.84      184.10     22.11 o 
  -4  18   2       95.12       99.97     11.00 o 
  -3  18   2        1.33       -4.53      6.11 o 
  -2  18   2      624.04      628.52     44.60 o 
  -1  18   2      966.96      976.33     20.49 o 
   0  18   2        9.92       12.37      5.24 o 
   1  18   2       45.49       52.83      7.33 o 
   2  18   2      120.69      130.23     15.43 o 
   3  18   2        2.91       11.15      6.31 o 
   4  18   2        1.64        8.07      7.37 o 
   5  18   2       10.01        0.93     11.59 o 
   6  18   2       59.85       52.26     12.93 o 
   7  18   2       28.15       15.53     14.69 o 
   8  18   2       26.58       34.83     19.29 o 
  -8  19   2       41.33       68.01     15.88 o 
  -7  19   2       23.28       39.45     13.83 o 
  -6  19   2       12.70       -8.43      8.43 o 
  -5  19   2      165.31      158.11     21.19 o 
  -4  19   2        0.06       -1.01      6.41 o 
  -3  19   2      345.56      321.43     18.40 o 
  -2  19   2      746.16      772.07     25.68 o 
  -1  19   2       96.65      102.27      7.90 o 
   0  19   2      461.44      513.59     16.28 o 
   1  19   2       14.08        8.38      6.28 o 
   2  19   2        7.45        2.47      6.20 o 
   3  19   2       66.18       74.22      9.32 o 
   4  19   2      182.32      193.98     16.17 o 
   5  19   2      253.58      244.25     21.07 o 
   6  19   2        2.24       22.15     10.63 o 
   7  19   2        3.91       -9.16     15.16 o 
   8  19   2        2.67       -6.77     17.57 o 
  -8  20   2       71.08       98.80     18.27 o 
  -7  20   2        7.11       14.44     11.93 o 
  -6  20   2        0.98      -12.40     12.40 o 
  -5  20   2       47.33       45.60     13.54 o 
  -4  20   2       14.99       12.04      7.78 o 
  -3  20   2        1.89       -2.16      9.94 o 
  -2  20   2       80.33      100.23     11.39 o 
  -1  20   2      797.84      802.34     20.66 o 
   0  20   2        4.95        1.25      5.38 o 
   1  20   2      158.10      144.40     11.68 o 
   2  20   2       94.23       75.56      9.87 o 
   3  20   2       90.07       91.16     12.97 o 
   4  20   2      179.90      171.15     18.29 o 
   5  20   2        0.02       -3.37      9.67 o 
   6  20   2        1.09       -6.97      9.67 o 
   7  20   2        7.37        0.49     13.39 o 
  -7  21   2        7.52       12.55     26.52 o 
  -6  21   2        1.21       -4.10     11.02 o 
  -5  21   2        0.16       -6.13     10.20 o 
  -4  21   2       61.36       60.90     11.66 o 
  -3  21   2       85.76       69.45     10.76 o 
  -2  21   2        0.11       -7.57      7.57 o 
  -1  21   2       26.19       15.77      7.70 o 
   0  21   2      290.09      267.29     17.83 o 
   1  21   2       13.14        6.28      6.48 o 
   2  21   2      348.57      350.45     18.02 o 
   3  21   2      370.25      375.22     19.15 o 
   4  21   2       16.31       17.98     11.12 o 
   5  21   2       93.40       93.70     24.04 o 
   6  21   2       13.90       18.29     11.40 o 
   7  21   2        0.49      -12.64     12.64 o 
  -7  22   2        1.78       -4.54     12.36 o 
  -6  22   2        4.63        3.83     14.81 o 
  -5  22   2       63.54       63.89     16.27 o 
  -4  22   2        6.00        8.87      9.85 o 
  -3  22   2        2.44       -6.19      9.01 o 
  -2  22   2        1.08        9.18      9.84 o 
  -1  22   2      267.67      251.57     16.31 o 
   0  22   2      319.06      306.75     16.12 o 
   1  22   2      316.74      282.34     16.05 o 
   2  22   2       29.06       23.94      8.04 o 
   3  22   2       17.78        9.43     14.50 o 
   4  22   2        5.75       -9.77      9.77 o 
   5  22   2       12.25       28.82     15.94 o 
   6  22   2        0.00       -2.69     12.65 o 
   7  22   2        2.47       -4.32     14.52 o 
  -7  23   2        5.50        5.28     12.85 o 
  -6  23   2        6.97       -7.25     12.42 o 
  -5  23   2        1.75       -3.28     10.20 o 
  -4  23   2        7.45       -1.93      9.72 o 
  -3  23   2       47.64       48.72     12.40 o 
  -2  23   2        1.49        1.20      9.77 o 
  -1  23   2      225.45      263.48     16.84 o 
   0  23   2      162.61      179.26     19.99 o 
   1  23   2       15.35       16.93      7.79 o 
   2  23   2      124.39      115.14     13.84 o 
   3  23   2        0.33       -7.10      9.22 o 
   4  23   2        4.83        5.05     10.99 o 
   5  23   2       32.88       38.34     14.04 o 
   6  23   2       23.29       28.05     13.14 o 
  -6  24   2       36.87       70.43     17.85 o 
  -5  24   2        4.81        9.85     12.36 o 
  -4  24   2        1.53       -8.88      8.88 o 
  -3  24   2       66.31       58.43     13.91 o 
  -2  24   2       47.81       49.63     13.51 o 
  -1  24   2      171.52      163.33     19.70 o 
   0  24   2        0.06        0.02      7.88 o 
   1  24   2        9.15       -2.63      8.39 o 
   2  24   2        0.07        2.14      7.44 o 
   3  24   2       12.38       22.24     17.82 o 
   4  24   2       61.27       65.77     15.32 o 
   5  24   2        1.65       -4.70     11.31 o 
   6  24   2        0.30       22.21     13.18 o 
  -6  25   2        0.10       14.02     16.19 o 
  -5  25   2        1.30        4.68     16.19 o 
  -4  25   2        0.67       -8.08     11.87 o 
  -3  25   2        0.71       -7.82     10.66 o 
  -2  25   2        0.00       -7.54      9.60 o 
  -1  25   2        3.58        1.64      8.26 o 
   0  25   2        7.91       13.45      8.62 o 
   1  25   2       13.94       19.13      9.72 o 
   2  25   2        5.12       11.84     11.38 o 
   3  25   2       20.68       13.84     11.63 o 
   4  25   2       11.76       14.96     12.08 o 
   5  25   2       13.52        3.30     12.53 o 
  -5  26   2        2.38        1.72     13.15 o 
  -4  26   2        8.41       11.81     18.60 o 
  -3  26   2        0.01        9.14     11.11 o 
  -2  26   2        4.51        8.95     10.84 o 
  -1  26   2       30.96       14.80     12.28 o 
   0  26   2       45.19       48.04     15.41 o 
   1  26   2       43.35       41.26     10.78 o 
   2  26   2       14.44       12.39     12.32 o 
   3  26   2        0.01       14.20     20.67 o 
   4  26   2        2.85       -3.96     11.49 o 
   5  26   2        6.95        2.61     12.25 o 
  -4  27   2        2.83        5.69     13.13 o 
  -3  27   2       26.39       27.36     19.37 o 
  -2  27   2       11.26       -5.82     11.26 o 
  -1  27   2        3.18        3.64     11.31 o 
   0  27   2        0.45       23.52      9.92 o 
   1  27   2        3.21       -2.94     11.03 o 
   2  27   2        0.16        0.35     16.19 o 
   3  27   2        3.07       13.50     15.78 o 
   4  27   2        1.15       12.01     16.76 o 
  -3  28   2        1.40        4.02     12.94 o 
  -2  28   2       19.99       24.57     13.32 o 
  -1  28   2       10.58       21.27     13.32 o 
   0  28   2        0.47       16.07     11.83 o 
   1  28   2        8.38       23.09     12.92 o 
   2  28   2        5.88       13.33     15.99 o 
   3  28   2        2.74       11.09     17.29 o 
  -2  29   2        0.37        7.55     12.57 o 
  -1  29   2        0.46       14.53     13.21 o 
   0  29   2        0.02       -3.10     11.55 o 
   1  29   2       23.49       24.99     13.48 o 
 -11   1   3       48.27       61.29     13.13 o 
 -10   1   3        7.62       15.02      9.49 o 
  -9   1   3       30.67       28.04      9.00 o 
  -8   1   3        1.34       -5.96      5.96 o 
  -7   1   3      228.41      221.01     13.54 o 
  -6   1   3      224.74      223.33      9.72 o 
  -5   1   3      335.39      335.06     19.99 o 
  -4   1   3       68.15      100.93     16.54 o 
  -3   1   3       51.54       59.29      3.85 o 
  -2   1   3      164.52      159.95      7.88 o 
  -1   1   3      260.37      263.75     11.96 o 
   0   1   3     1304.40     1246.33     20.09 o 
   1   1   3      350.38      375.03     12.99 o 
   2   1   3      500.40      528.46     16.11 o 
   3   1   3        3.26       10.08      4.69 o 
   4   1   3       64.47       63.32      7.69 o 
   5   1   3        1.96        6.24      5.66 o 
   6   1   3      100.30      110.50     10.84 o 
   7   1   3        0.13       -5.81      5.81 o 
   8   1   3       29.37       42.49     13.13 o 
   9   1   3      108.46      119.04     19.69 o 
  10   1   3        2.00       16.84     16.19 o 
 -10   2   3        3.88        8.49      9.00 o 
  -9   2   3        8.60        4.17     19.29 o 
  -8   2   3       21.67       30.89      7.75 o 
  -7   2   3      218.17      230.42     10.90 o 
  -6   2   3       32.82        9.51     15.50 o 
  -5   2   3      107.64      114.31     21.71 o 
  -4   2   3       19.56       19.51      5.10 o 
  -3   2   3        0.12        4.62      4.12 o 
  -2   2   3      179.37      195.26      6.23 o 
  -1   2   3     1413.08     1343.61     22.37 o 
   0   2   3      230.59      231.36      8.66 o 
   1   2   3       16.11       10.37      5.77 o 
   2   2   3        0.73       -2.85      3.95 o 
   3   2   3       63.89       61.67      7.22 o 
   4   2   3      207.90      220.28     12.88 o 
   5   2   3      161.49      184.32     12.73 o 
   6   2   3       20.83       18.82      7.03 o 
   7   2   3        2.00       10.21      6.63 o 
   8   2   3       76.23       83.19     15.34 o 
   9   2   3       23.58       26.02     14.81 o 
  10   2   3        1.93        7.23     11.69 o 
 -10   3   3        3.72        5.31      8.43 o 
  -9   3   3        3.60       12.70      7.75 o 
  -8   3   3        5.48        7.35      6.46 o 
  -7   3   3       20.07       13.42      5.96 o 
  -6   3   3       60.88       68.01      8.77 o 
  -5   3   3       41.63       54.35      7.54 o 
  -4   3   3       29.22       33.26      6.08 o 
  -3   3   3        8.68        8.05      4.61 o 
  -2   3   3       60.11       69.64      5.76 o 
  -1   3   3      886.49      811.99     15.13 o 
   0   3   3      617.85      635.62     11.97 o 
   1   3   3        4.05        4.35      3.71 o 
   2   3   3      179.73      194.40     10.85 o 
   3   3   3        8.42        9.07      4.71 o 
   4   3   3        4.00        1.16      4.97 o 
   5   3   3       12.77       15.64      6.60 o 
   6   3   3        1.51        4.07      6.66 o 
   7   3   3        4.33       -3.66      5.89 o 
   8   3   3        0.75       -6.20      9.26 o 
   9   3   3       33.66       32.41     13.39 o 
  10   3   3        5.43       -7.46     11.17 o 
 -10   4   3       42.10       51.87     11.57 o 
  -9   4   3        1.35       -5.13      6.46 o 
  -8   4   3       39.47       38.76      8.27 o 
  -7   4   3      160.13      206.74     22.74 o 
  -6   4   3      421.86      401.44     19.01 o 
  -5   4   3        2.00       -4.87      4.87 o 
  -4   4   3        0.08        3.64      5.10 o 
  -3   4   3      846.28      853.04     44.84 o 
  -2   4   3       34.78       35.29      5.07 o 
  -1   4   3      141.87      148.56      6.17 o 
   0   4   3      829.72      753.54     13.56 o 
   1   4   3       17.35       16.90      3.49 o 
   2   4   3      146.49      143.46      9.09 o 
   3   4   3      439.77      448.77     19.17 o 
   4   4   3        9.54        8.69      5.33 o 
   5   4   3      133.80      147.04     11.48 o 
   6   4   3        1.19       -0.48      6.16 o 
   7   4   3       70.62       63.99      9.49 o 
   8   4   3        1.81       -9.49      9.49 o 
   9   4   3       99.52       94.62     18.72 o 
  10   4   3       19.90       41.34     15.34 o 
 -10   5   3        0.75       -3.75      8.96 o 
  -9   5   3       37.48       36.24      9.17 o 
  -8   5   3       45.94       39.47     11.71 o 
  -7   5   3       93.32      117.14     18.60 o 
  -6   5   3       58.04       66.48     10.68 o 
  -5   5   3       73.57       62.70     13.09 o 
  -4   5   3       49.72       60.99      8.24 o 
  -3   5   3      226.66      239.30     15.17 o 
  -2   5   3       20.94       20.49      2.91 o 
  -1   5   3      703.53      698.02     20.79 o 
   0   5   3     1700.99     1643.71     25.29 o 
   1   5   3       53.86       46.74      4.57 o 
   2   5   3      164.46      153.50      9.61 o 
   3   5   3      164.25      184.15     11.40 o 
   4   5   3      190.24      198.75     12.22 o 
   5   5   3        8.39        9.56      6.00 o 
   6   5   3       16.86        5.58      6.60 o 
   7   5   3        0.87       -6.76      6.76 o 
   8   5   3       17.98        0.79     19.29 o 
   9   5   3        1.71        1.21     11.66 o 
  10   5   3       24.62       -5.11     26.87 o 
 -10   6   3        0.50       -7.77      7.77 o 
  -9   6   3       19.00       21.04      9.99 o 
  -8   6   3        2.68        5.79      9.65 o 
  -7   6   3        5.93       -8.27      8.96 o 
  -6   6   3        7.43       16.54     11.02 o 
  -5   6   3       11.00       12.08      8.61 o 
  -4   6   3      124.59      142.31     26.88 o 
  -3   6   3       45.23       32.57     11.14 o 
  -2   6   3     1427.37     1413.52     31.10 o 
  -1   6   3       16.01       26.73      4.11 o 
   0   6   3      189.08      178.89      6.78 o 
   1   6   3        0.42       -2.43      3.00 o 
   2   6   3       84.94       93.12      7.57 o 
   3   6   3       91.90       75.88      7.82 o 
   4   6   3      100.47       97.84      9.35 o 
   5   6   3       11.25       10.57      6.23 o 
   6   6   3        2.50        5.65      6.67 o 
   7   6   3       35.45       35.19     10.07 o 
   8   6   3        0.03       13.32     12.06 o 
   9   6   3        6.26        5.04     11.66 o 
  10   6   3       15.71        6.64     12.15 o 
 -10   7   3       21.97       37.38     11.42 o 
  -9   7   3       53.77       48.81     10.06 o 
  -8   7   3       29.61       25.65     11.02 o 
  -7   7   3       31.27       32.38     13.09 o 
  -6   7   3      123.09      119.21     19.29 o 
  -5   7   3      118.00      115.03     12.18 o 
  -4   7   3      465.04      500.59     46.20 o 
  -3   7   3       28.73       28.63      3.57 o 
  -2   7   3        4.88        4.66      2.99 o 
  -1   7   3       32.28       34.83      3.77 o 
   0   7   3      297.35      275.17      9.41 o 
   1   7   3        0.34        5.14      3.28 o 
   2   7   3      307.50      308.62     11.05 o 
   3   7   3        6.26       11.60      4.63 o 
   4   7   3        5.57        4.19      5.50 o 
   5   7   3       16.02       14.36      6.45 o 
   6   7   3       64.44       58.84     10.44 o 
   7   7   3       39.24       44.69     10.68 o 
   8   7   3        1.45       -3.79      9.74 o 
   9   7   3       36.20       45.42     15.50 o 
  10   7   3        9.94       -5.89     19.98 o 
 -10   8   3        0.08       -6.57     11.71 o 
  -9   8   3        1.37       15.83      9.99 o 
  -8   8   3      708.65      703.52     28.17 o 
  -7   8   3       55.31       37.21     14.47 o 
  -6   8   3        2.13        0.00      9.65 o 
  -5   8   3      127.00      133.81     10.43 o 
  -4   8   3       20.27       20.70      5.96 o 
  -3   8   3      833.09      807.85     16.92 o 
  -2   8   3      169.83      205.59      9.54 o 
  -1   8   3       97.72      109.07      9.14 o 
   0   8   3       25.29       27.58      3.66 o 
   1   8   3     1606.74     1607.45     28.37 o 
   2   8   3       66.59       62.89      5.75 o 
   3   8   3       95.39       89.65      9.03 o 
   4   8   3        6.11        4.13      7.30 o 
   5   8   3      505.74      528.59     33.68 o 
   6   8   3      114.20      105.64     11.08 o 
   7   8   3       16.40       20.52      9.04 o 
   8   8   3       71.02       83.90     26.53 o 
   9   8   3        6.22       -2.52     12.75 o 
  10   8   3        0.87       13.82     13.83 o 
 -10   9   3      115.87      134.82     16.04 o 
  -9   9   3      119.00      117.08     13.51 o 
  -8   9   3       29.20       27.45      8.96 o 
  -7   9   3      424.48      448.85     20.65 o 
  -6   9   3      150.59      161.94     22.05 o 
  -5   9   3       34.69       44.68      6.07 o 
  -4   9   3      456.51      444.15     14.51 o 
  -3   9   3        6.17       -0.26      2.96 o 
  -2   9   3       26.78       24.69      4.04 o 
  -1   9   3      245.45      266.69      8.46 o 
   0   9   3      901.51      887.58     16.50 o 
   1   9   3      200.66      201.97      8.79 o 
   2   9   3      742.90      697.62     16.48 o 
   3   9   3       21.30       21.97      5.00 o 
   4   9   3        8.75        9.05      5.29 o 
   5   9   3      805.43      823.79     23.09 o 
   6   9   3      198.18      205.97     22.48 o 
   7   9   3       14.32       20.58     10.05 o 
   8   9   3       63.65       35.31     13.39 o 
   9   9   3        1.16        7.47     21.01 o 
 -10  10   3        3.90       14.31     18.95 o 
  -9  10   3        0.82       -7.26      7.26 o 
  -8  10   3      529.17      601.59     40.33 o 
  -7  10   3        0.04        3.31      6.88 o 
  -6  10   3       15.20        9.53      4.87 o 
  -5  10   3       42.36       45.32      5.46 o 
  -4  10   3      635.30      665.91     17.68 o 
  -3  10   3      707.34      714.54     29.51 o 
  -2  10   3      718.88      694.19     16.71 o 
  -1  10   3      312.39      324.51     12.92 o 
   0  10   3       55.63       46.83      5.59 o 
   1  10   3      862.54      958.30     19.85 o 
   2  10   3      169.81      169.22     11.25 o 
   3  10   3       43.15       28.23      5.33 o 
   4  10   3      122.21      112.06      9.38 o 
   5  10   3     1186.77     1156.80     28.69 o 
   6  10   3      207.69      209.21     15.02 o 
   7  10   3      107.53      108.80     19.80 o 
   8  10   3        0.24       -6.55      9.60 o 
   9  10   3        4.10        4.17     12.36 o 
 -10  11   3        2.06        9.68     14.47 o 
  -9  11   3       19.33        8.40      8.92 o 
  -8  11   3        0.02        2.69      7.94 o 
  -7  11   3       40.88       45.52      6.88 o 
  -6  11   3       60.74       47.08      8.54 o 
  -5  11   3      131.48      127.44     15.28 o 
  -4  11   3      281.32      290.48     16.81 o 
  -3  11   3      141.71      148.18      8.18 o 
  -2  11   3       72.69       75.74      6.40 o 
  -1  11   3      718.42      725.03     16.55 o 
   0  11   3      315.43      313.58     13.91 o 
   1  11   3      166.43      144.60      8.25 o 
   2  11   3        4.34        1.98      4.19 o 
   3  11   3      144.03      158.59      9.55 o 
   4  11   3      146.37      155.32      9.82 o 
   5  11   3      104.28      115.72      9.97 o 
   6  11   3       71.67       74.71     10.28 o 
   7  11   3       30.76       38.92     20.87 o 
   8  11   3       17.45        9.19     17.22 o 
   9  11   3       90.33       95.51     19.24 o 
 -10  12   3        6.29       10.80     15.85 o 
  -9  12   3        0.64        1.86      6.21 o 
  -8  12   3      125.69      122.12     13.64 o 
  -7  12   3      125.41      123.44     13.36 o 
  -6  12   3        1.40       -4.29     11.37 o 
  -5  12   3       21.92       33.38      5.90 o 
  -4  12   3      137.50      140.53      8.22 o 
  -3  12   3       98.17      113.51      7.64 o 
  -2  12   3      136.09      138.08      9.26 o 
  -1  12   3        2.33       -1.03      2.69 o 
   0  12   3      377.99      376.90     11.66 o 
   1  12   3     1060.85     1073.77     22.14 o 
   2  12   3      642.54      608.48     16.18 o 
   3  12   3       64.82       53.99      6.60 o 
   4  12   3        0.53        9.81      6.39 o 
   5  12   3      434.28      422.01     24.28 o 
   6  12   3      141.84      144.57     13.62 o 
   7  12   3       27.36       33.49     15.04 o 
   8  12   3        0.25        4.10     11.08 o 
   9  12   3        2.29       -7.65     11.93 o 
  -9  13   3        9.65       10.23      8.92 o 
  -8  13   3       77.54       53.37     14.12 o 
  -7  13   3       22.65       16.00      8.61 o 
  -6  13   3      150.27      162.22     17.57 o 
  -5  13   3        8.54        4.80      6.38 o 
  -4  13   3      137.32      147.53      8.92 o 
  -3  13   3      106.99      117.94      8.76 o 
  -2  13   3      175.78      171.06     17.63 o 
  -1  13   3        1.14        4.19      2.84 o 
   0  13   3       77.40       88.22      6.71 o 
   1  13   3      181.67      204.76     10.13 o 
   2  13   3      106.75      111.66      8.15 o 
   3  13   3      356.44      333.24     15.98 o 
   4  13   3        5.50        1.52      5.85 o 
   5  13   3       96.03      106.22     11.85 o 
   6  13   3       19.14       17.33      9.18 o 
   7  13   3       56.87       47.25     13.87 o 
   8  13   3       18.88       10.51     12.06 o 
   9  13   3        0.65       18.18     14.32 o 
  -9  14   3       11.82        7.93     17.22 o 
  -8  14   3      100.32       97.75     24.46 o 
  -7  14   3        8.78        7.83      8.92 o 
  -6  14   3        2.95        5.15      8.24 o 
  -5  14   3        3.07       -4.91     15.16 o 
  -4  14   3        5.35        7.31      5.67 o 
  -3  14   3       32.12       30.01      6.64 o 
  -2  14   3       68.51       85.50      7.86 o 
  -1  14   3       13.84       12.95      9.25 o 
   0  14   3        8.65        8.67      4.14 o 
   1  14   3        5.74        3.19      4.67 o 
   2  14   3        0.20        3.78      4.92 o 
   3  14   3      108.58      129.51     10.48 o 
   4  14   3        2.27       10.01      6.43 o 
   5  14   3       74.23       82.78     11.02 o 
   6  14   3       50.14       50.66     11.64 o 
   7  14   3       96.86      134.36     16.84 o 
   8  14   3        6.54       13.38     13.39 o 
   9  14   3        0.02       -3.42     12.42 o 
  -9  15   3        5.69       10.62      9.77 o 
  -8  15   3        2.12        1.13      8.73 o 
  -7  15   3        4.14        2.12      8.73 o 
  -6  15   3      201.89      169.24     17.22 o 
  -5  15   3        4.49       13.09     12.40 o 
  -4  15   3        7.93        8.12      6.86 o 
  -3  15   3       10.73       13.43      6.33 o 
  -2  15   3        2.51        1.08      4.21 o 
  -1  15   3       50.16       43.72      5.99 o 
   0  15   3       88.61       90.79      6.93 o 
   1  15   3       52.46       56.97      6.88 o 
   2  15   3       12.85        9.15      5.42 o 
   3  15   3        0.38        2.42      6.15 o 
   4  15   3        0.14       -5.84      5.84 o 
   5  15   3       84.72       79.92     11.24 o 
   6  15   3        0.02        2.76      8.84 o 
   7  15   3        0.08        2.72     13.97 o 
   8  15   3        0.65        0.86     27.21 o 
  -9  16   3        0.45       -3.17      9.17 o 
  -8  16   3        2.25        7.51      9.60 o 
  -7  16   3        2.28       -4.53      8.27 o 
  -6  16   3       50.32       36.31     11.38 o 
  -5  16   3      122.08      114.20     15.85 o 
  -4  16   3      169.86      146.08     12.33 o 
  -3  16   3       48.28       47.74      8.18 o 
  -2  16   3      299.26      272.59     31.24 o 
  -1  16   3        0.03       -3.92      3.92 o 
   0  16   3        0.03        0.38      4.35 o 
   1  16   3      143.59      152.41      9.76 o 
   2  16   3        1.18       -0.80      5.66 o 
   3  16   3        0.06       -5.83      5.83 o 
   4  16   3       66.38       70.83      9.42 o 
   5  16   3      248.23      244.73     17.23 o 
   6  16   3        8.71        7.92      9.80 o 
   7  16   3       15.01       27.89     11.61 o 
   8  16   3        0.08       -9.59     12.08 o 
  -8  17   3        1.31        4.12      9.98 o 
  -7  17   3       52.27       49.00     12.91 o 
  -6  17   3       64.66       58.43     12.91 o 
  -5  17   3      102.11       93.38     14.73 o 
  -4  17   3        9.89        9.37      6.49 o 
  -3  17   3        0.05       -6.96      6.96 o 
  -2  17   3       26.84       22.64      8.35 o 
  -1  17   3        4.69        3.30      4.12 o 
   0  17   3       90.34       95.86      9.53 o 
   1  17   3        1.64       -2.86      4.97 o 
   2  17   3        0.36       -7.20      7.20 o 
   3  17   3       73.48       77.99      9.35 o 
   4  17   3      276.93      285.30     16.43 o 
   5  17   3       19.48        6.82      9.53 o 
   6  17   3        1.06        5.43     10.07 o 
   7  17   3        0.98       -7.58      9.55 o 
   8  17   3        6.14        5.99     16.54 o 
  -8  18   3        0.30      -12.06     12.06 o 
  -7  18   3        1.50       10.60     13.78 o 
  -6  18   3        3.36       -1.79      9.17 o 
  -5  18   3       12.06       -6.55      9.00 o 
  -4  18   3      134.96      133.98     12.24 o 
  -3  18   3        9.89        3.31      6.84 o 
  -2  18   3      836.19      810.87     47.40 o 
  -1  18   3      465.11      435.75     32.15 o 
   0  18   3       42.97       44.68      6.20 o 
   1  18   3        0.01       -1.14      5.84 o 
   2  18   3        3.92        8.99      6.57 o 
   3  18   3        4.95        3.90      6.76 o 
   4  18   3      168.95      174.63     15.32 o 
   5  18   3       93.21      101.73     15.45 o 
   6  18   3        5.16        8.60     10.28 o 
   7  18   3       46.29       42.10     12.98 o 
   8  18   3        0.50        7.72     18.60 o 
  -8  19   3        2.89        0.38     11.44 o 
  -7  19   3        6.61        7.67     11.07 o 
  -6  19   3       46.47       18.60     11.58 o 
  -5  19   3        9.49        3.88      9.98 o 
  -4  19   3        3.95       -5.26      6.42 o 
  -3  19   3       63.64       63.42      9.85 o 
  -2  19   3      549.76      577.30     27.42 o 
  -1  19   3      856.69      852.61     27.63 o 
   0  19   3       80.88       66.48      9.34 o 
   1  19   3        1.37       -0.08      5.92 o 
   2  19   3       17.98       11.96      7.88 o 
   3  19   3        0.33       -1.69      6.67 o 
   4  19   3        3.96        7.89      8.65 o 
   5  19   3      108.10      115.39     16.57 o 
   6  19   3        1.00        4.76     10.33 o 
   7  19   3        1.19       -9.52     10.55 o 
  -7  20   3       42.70       52.14     14.89 o 
  -6  20   3       21.45       10.03     18.26 o 
  -5  20   3       56.69       56.75     20.67 o 
  -4  20   3       11.25        7.80      7.79 o 
  -3  20   3       52.85       54.69     10.07 o 
  -2  20   3       11.32       15.46      7.69 o 
  -1  20   3        2.18        8.13      9.18 o 
   0  20   3        9.83       24.51      9.06 o 
   1  20   3      117.60      120.41     10.86 o 
   2  20   3      104.72      104.73     10.92 o 
   3  20   3       42.59       54.72      9.61 o 
   4  20   3       33.40        8.98      9.93 o 
   5  20   3       18.72       18.37     11.28 o 
   6  20   3        8.86        7.78     11.27 o 
   7  20   3        2.23       -4.67     10.73 o 
  -7  21   3        3.84       -0.13     11.26 o 
  -6  21   3        3.62       -3.80      9.91 o 
  -5  21   3       51.68       70.28     12.01 o 
  -4  21   3        4.07        6.18      8.46 o 
  -3  21   3       17.87       14.92      8.07 o 
  -2  21   3      115.93      124.66     16.42 o 
  -1  21   3       90.10      115.77     17.38 o 
   0  21   3        2.33        2.69      6.89 o 
   1  21   3       79.42       78.82     11.73 o 
   2  21   3      126.75      141.46     12.51 o 
   3  21   3      127.26      114.84     11.99 o 
   4  21   3       50.64       40.33     13.24 o 
   5  21   3       51.01       65.85     14.17 o 
   6  21   3        0.73        9.15     11.32 o 
   7  21   3       31.81       31.42     16.76 o 
  -7  22   3        5.06        0.10     11.08 o 
  -6  22   3        1.08       14.82     16.19 o 
  -5  22   3       48.52       70.90     12.86 o 
  -4  22   3        0.00        5.42      8.90 o 
  -3  22   3      233.42      226.02     20.46 o 
  -2  22   3       32.19       40.44     12.29 o 
  -1  22   3        1.13       10.54      9.42 o 
   0  22   3       98.15       92.97     12.73 o 
   1  22   3        1.65        3.05      8.23 o 
   2  22   3       47.80       48.51      9.45 o 
   3  22   3       51.27       41.79     14.49 o 
   4  22   3       17.18       17.42     15.64 o 
   5  22   3       45.71       42.67     13.77 o 
   6  22   3        0.52        3.21     12.01 o 
  -6  23   3       20.95        9.23     17.57 o 
  -5  23   3       55.77       51.97     13.39 o 
  -4  23   3        0.15        0.64     10.95 o 
  -3  23   3       32.52       24.63     14.41 o 
  -2  23   3      133.19      132.58     16.56 o 
  -1  23   3        1.42       -9.39      9.39 o 
   0  23   3      124.66      124.26     14.22 o 
   1  23   3        0.04       -4.18      8.17 o 
   2  23   3        6.71       -6.24      8.23 o 
   3  23   3        7.48       -2.11      9.36 o 
   4  23   3        1.49       11.85     12.01 o 
   5  23   3        0.24       21.37     12.53 o 
   6  23   3        7.89       10.74     12.88 o 
  -6  24   3       17.63       19.64     14.03 o 
  -5  24   3        5.93       -9.10      9.10 o 
  -4  24   3        7.92       -3.88     11.57 o 
  -3  24   3        3.31       15.14     12.51 o 
  -2  24   3       39.47       36.12     12.54 o 
  -1  24   3       20.95       18.00     11.24 o 
   0  24   3       31.37       20.48      9.35 o 
   1  24   3        2.39        2.54      9.01 o 
   2  24   3       12.08       15.57      9.70 o 
   3  24   3       12.03       14.58     15.01 o 
   4  24   3        0.25       -2.97     11.11 o 
   5  24   3       16.03       21.00     13.39 o 
  -5  25   3       43.59       44.00     16.88 o 
  -4  25   3        6.63       17.51     14.89 o 
  -3  25   3        8.56       25.72     11.99 o 
  -2  25   3       11.84        9.41     12.24 o 
  -1  25   3        7.12       10.00     10.19 o 
   0  25   3       11.30        8.39      8.42 o 
   1  25   3       15.95       10.89      9.51 o 
   2  25   3       31.98       35.81     12.25 o 
   3  25   3        9.06       -7.05     13.34 o 
   4  25   3        0.68      -13.83     13.83 o 
  -4  26   3        3.73       14.57     14.85 o 
  -3  26   3        9.11       -4.64     12.90 o 
  -2  26   3       18.46       16.54     12.33 o 
  -1  26   3        1.93       -3.44     14.29 o 
   0  26   3       10.98       -0.11      8.80 o 
   1  26   3        0.12       13.28      9.34 o 
   2  26   3       50.19       43.58     13.48 o 
   3  26   3        0.03      -20.12     26.87 o 
   4  26   3        5.21      -14.93     15.08 o 
  -3  27   3        9.85       -4.23     13.61 o 
  -2  27   3       10.77       21.85     13.33 o 
  -1  27   3        0.80       23.71     12.43 o 
   0  27   3        4.48       -0.28     10.96 o 
   1  27   3       18.14       28.22     12.54 o 
   2  27   3       30.68       31.03     13.54 o 
   3  27   3        1.30      -14.50     14.85 o 
  -2  28   3        4.24       15.14     12.94 o 
  -1  28   3       56.14      118.87     28.34 o 
   0  28   3        7.96       16.27      9.93 o 
   1  28   3       36.98       36.79     23.32 o 
 -10   0   4        0.04       -7.58     12.40 o 
  -9   0   4      100.55      140.56     19.29 o 
  -8   0   4       26.50       34.45     11.02 o 
  -7   0   4       55.41       49.61     11.02 o 
  -6   0   4       66.12       72.35     11.71 o 
  -5   0   4       63.88       88.79     10.34 o 
  -4   0   4      459.06      471.83     17.79 o 
  -3   0   4      455.48      500.67     26.90 o 
  -2   0   4     4143.05     4281.32    113.62 o 
  -1   0   4      653.08      632.42     65.31 o 
   0   0   4     1616.55     1538.74     37.24 o 
   1   0   4     4110.65     4042.91    111.17 o 
   2   0   4     9579.38     9382.64    244.51 o 
   3   0   4     2173.98     2276.80     70.70 o 
   4   0   4      332.03      425.15     53.08 o 
   5   0   4      157.89      146.71     17.95 o 
   6   0   4      161.39      141.86     18.72 o 
   7   0   4      261.17      250.33     24.61 o 
   8   0   4       11.34        9.65     15.85 o 
   9   0   4       13.38       12.40     17.91 o 
 -10   1   4        6.77        9.12     14.81 o 
  -9   1   4       11.68       12.40      7.79 o 
  -8   1   4       25.10       19.29      7.31 o 
  -7   1   4      334.34      349.97     16.28 o 
  -6   1   4        0.76        6.95      5.79 o 
  -5   1   4       49.68       65.63      5.98 o 
  -4   1   4        2.42        1.94      3.98 o 
  -3   1   4      127.96      153.77     19.19 o 
  -2   1   4     1055.80     1049.10     24.24 o 
  -1   1   4     2240.32     2271.72     41.06 o 
   0   1   4      330.56      330.66      9.47 o 
   1   1   4      191.03      193.93     13.13 o 
   2   1   4     1076.57     1103.83     28.37 o 
   3   1   4      170.91      166.20     12.14 o 
   4   1   4       11.77       12.01      6.10 o 
   5   1   4      192.92      213.02     14.82 o 
   6   1   4       17.65        9.25      7.29 o 
   7   1   4        0.04        1.23      7.15 o 
   8   1   4       36.15       25.99     12.15 o 
   9   1   4        6.60       -4.96     10.68 o 
 -10   2   4       53.98       57.06     13.44 o 
  -9   2   4        2.64       10.38      7.92 o 
  -8   2   4       14.84       24.11     11.71 o 
  -7   2   4      247.22      248.80     23.43 o 
  -6   2   4     1718.63     1682.10     55.96 o 
  -5   2   4       10.90        1.38      5.36 o 
  -4   2   4        0.54       -2.11      3.04 o 
  -3   2   4      260.88      260.55      9.51 o 
  -2   2   4     3912.43     3838.06     96.17 o 
  -1   2   4     1011.19     1093.73     20.20 o 
   0   2   4      186.44      179.64      8.18 o 
   1   2   4     1493.84     1551.01     30.65 o 
   2   2   4     2931.82     2836.25     58.74 o 
   3   2   4       70.50       66.90      9.25 o 
   4   2   4       39.12       44.58      8.07 o 
   5   2   4        3.64        3.11      6.60 o 
   6   2   4       42.06       46.00      9.38 o 
   7   2   4        1.00       -4.64      6.96 o 
   8   2   4       23.42       21.41     13.13 o 
   9   2   4       12.20        6.15     12.42 o 
 -10   3   4        1.08        0.59      8.11 o 
  -9   3   4       67.14       52.90      9.77 o 
  -8   3   4       24.15       10.33     10.33 o 
  -7   3   4       89.38      105.42     17.23 o 
  -6   3   4       83.17       73.73     15.16 o 
  -5   3   4      155.90      200.03     23.78 o 
  -4   3   4        3.52        4.80      3.72 o 
  -3   3   4      767.68      840.22     30.98 o 
  -2   3   4     2387.84     2563.71     44.96 o 
  -1   3   4      120.44      121.09      6.79 o 
   0   3   4       33.90       31.15      4.09 o 
   1   3   4        0.21       -1.68      3.53 o 
   2   3   4      204.64      215.75     12.61 o 
   3   3   4      138.59      145.92     11.33 o 
   4   3   4       78.53       67.24      9.08 o 
   5   3   4       32.52       40.39      8.53 o 
   6   3   4      125.05       96.28     11.04 o 
   7   3   4       12.63       20.89      8.46 o 
   8   3   4        0.09       -3.10     10.72 o 
   9   3   4        9.76        6.58     12.64 o 
 -10   4   4        0.20        1.98      7.61 o 
  -9   4   4       12.88       19.29     13.09 o 
  -8   4   4       53.11       66.14     16.54 o 
  -7   4   4       58.56       78.55     15.16 o 
  -6   4   4      184.32      179.87     21.36 o 
  -5   4   4       50.28       65.75     10.68 o 
  -4   4   4       71.99       51.89     22.69 o 
  -3   4   4       81.41       95.13      7.76 o 
  -2   4   4      156.84      190.90     10.88 o 
  -1   4   4      374.39      380.31     13.62 o 
   0   4   4      571.95      527.14     12.43 o 
   1   4   4      139.82      160.42      7.96 o 
   2   4   4     1204.52     1136.49     29.00 o 
   3   4   4      166.10      166.27     11.87 o 
   4   4   4        0.05        0.97      5.68 o 
   5   4   4      129.06      111.50     11.50 o 
   6   4   4      123.09      104.28     11.77 o 
   7   4   4       24.30       14.54      8.06 o 
   8   4   4        0.01      -11.61     13.78 o 
   9   4   4       18.31       27.20     14.10 o 
 -10   5   4       11.35        7.38      8.27 o 
  -9   5   4        0.01       15.16     13.09 o 
  -8   5   4        2.26       -0.69     10.33 o 
  -7   5   4       23.68       21.36     11.71 o 
  -6   5   4      173.30      183.31     22.05 o 
  -5   5   4      167.46      183.47     15.08 o 
  -4   5   4       63.92       66.38     13.78 o 
  -3   5   4      441.29      485.97     16.44 o 
  -2   5   4     1483.50     1439.88     43.30 o 
  -1   5   4      249.14      256.90      8.48 o 
   0   5   4       45.08       51.24      4.77 o 
   1   5   4       68.26       82.26      6.14 o 
   2   5   4      141.96      171.99     11.42 o 
   3   5   4        0.54        7.99      5.50 o 
   4   5   4       40.55       36.07      7.72 o 
   5   5   4       19.11       24.57      7.73 o 
   6   5   4       69.31       64.01      9.97 o 
   7   5   4       21.83       18.02      8.41 o 
   8   5   4        3.75       11.04     11.75 o 
   9   5   4        4.41        2.76     12.67 o 
 -10   6   4        0.03        0.00     15.16 o 
  -9   6   4        3.89       14.47     13.09 o 
  -8   6   4       32.44       59.94     16.54 o 
  -7   6   4        1.41       -3.44      9.65 o 
  -6   6   4      119.85      133.68     19.98 o 
  -5   6   4        0.21       10.33     10.33 o 
  -4   6   4        1.24       -0.17      3.00 o 
  -3   6   4        7.00       -3.29      3.29 o 
  -2   6   4       23.94       20.51      3.87 o 
  -1   6   4       89.54       89.96      5.44 o 
   0   6   4      445.87      410.46     11.03 o 
   1   6   4      315.52      306.28     11.11 o 
   2   6   4       37.31       34.91      5.28 o 
   3   6   4        3.01        1.13      5.22 o 
   4   6   4       10.32        8.72      6.37 o 
   5   6   4       84.45       84.94     17.66 o 
   6   6   4        2.36        2.47      7.23 o 
   7   6   4       23.59       17.67      8.48 o 
   8   6   4        4.32       -9.91      9.91 o 
   9   6   4       21.60        3.19     16.19 o 
 -10   7   4        0.09      -13.09     13.09 o 
  -9   7   4        1.07       23.42     13.09 o 
  -8   7   4       39.97       20.67     14.47 o 
  -7   7   4      106.18      100.60     19.29 o 
  -6   7   4       55.31       51.68     15.16 o 
  -5   7   4      146.96      130.93     19.98 o 
  -4   7   4       33.65       25.89      6.46 o 
  -3   7   4      316.18      355.03     21.37 o 
  -2   7   4      770.16      840.26     20.74 o 
  -1   7   4        7.50        9.72      3.31 o 
   0   7   4        4.59        2.53      3.70 o 
   1   7   4      374.64      387.95     11.67 o 
   2   7   4       80.22       85.81      6.90 o 
   3   7   4       12.74       13.27      6.98 o 
   4   7   4        1.18        1.96      5.54 o 
   5   7   4      208.55      226.07     15.74 o 
   6   7   4      550.35      611.33     23.90 o 
   7   7   4       15.09        1.63      8.99 o 
   8   7   4       61.53       54.40     16.32 o 
   9   7   4        3.40       -6.31     10.95 o 
 -10   8   4        1.67       34.45     18.60 o 
  -9   8   4        4.57        4.13     13.78 o 
  -8   8   4       45.18       21.36     15.85 o 
  -7   8   4       35.02       32.38     14.47 o 
  -6   8   4       39.36       41.34     14.47 o 
  -5   8   4        9.48       17.22     12.40 o 
  -4   8   4        0.58        2.90      3.44 o 
  -3   8   4        3.45        1.00      3.52 o 
  -2   8   4       82.95       89.94      7.65 o 
  -1   8   4        1.38        4.01      3.47 o 
   0   8   4        0.76       -2.25      3.27 o 
   1   8   4      209.97      233.92     10.13 o 
   2   8   4        7.06        7.61      5.58 o 
   3   8   4       56.27       52.73      6.44 o 
   4   8   4        3.29       10.09      5.91 o 
   5   8   4      302.51      329.28     16.61 o 
   6   8   4       81.78       87.49     11.24 o 
   7   8   4        4.65        4.02      9.13 o 
   8   8   4        0.02        1.73     13.43 o 
   9   8   4        0.81      -15.33     19.64 o 
 -10   9   4       20.05        3.44     15.16 o 
  -9   9   4       21.37       20.67     15.85 o 
  -8   9   4       10.21       15.85     14.47 o 
  -7   9   4       22.20       33.76     13.78 o 
  -6   9   4        9.60       15.16     11.71 o 
  -5   9   4       27.30       33.71     10.68 o 
  -4   9   4       50.16       56.74     10.34 o 
  -3   9   4        5.54        0.33      3.40 o 
  -2   9   4      273.34      305.93     21.99 o 
  -1   9   4       83.61      101.64      7.11 o 
   0   9   4       10.40        1.21      3.68 o 
   1   9   4        5.40        0.49      3.88 o 
   2   9   4      147.31      149.00      8.83 o 
   3   9   4      221.28      245.47     15.00 o 
   4   9   4       27.05       26.86      7.10 o 
   5   9   4        5.40        1.30      8.64 o 
   6   9   4        4.09        3.39      7.44 o 
   7   9   4       14.48        6.89      9.93 o 
   8   9   4        9.98       -8.54     20.32 o 
   9   9   4        9.72        7.51     14.03 o 
  -9  10   4       13.43       34.45     16.54 o 
  -8  10   4        4.58        4.13     13.09 o 
  -7  10   4       71.50       88.19     19.29 o 
  -6  10   4       54.82       38.79      7.40 o 
  -5  10   4        0.40        0.27      4.07 o 
  -4  10   4      125.51      112.19      9.29 o 
  -3  10   4        1.72       -3.53      3.53 o 
  -2  10   4       97.98      106.90      7.52 o 
  -1  10   4        0.66        5.37      3.57 o 
   0  10   4      154.08      189.36     11.35 o 
   1  10   4      143.24      166.31     11.49 o 
   2  10   4      220.82      252.20     11.44 o 
   3  10   4       11.50        8.09      5.01 o 
   4  10   4       66.75       80.96      9.12 o 
   5  10   4        8.38       16.17      7.80 o 
   6  10   4        5.69       -3.31      7.07 o 
   7  10   4       16.99       11.09      9.92 o 
   8  10   4        4.92      -10.95     10.95 o 
   9  10   4        6.18       -4.82     15.50 o 
  -9  11   4        0.62        6.20     13.78 o 
  -8  11   4       56.23       84.75     22.05 o 
  -7  11   4       15.12        4.94      6.56 o 
  -6  11   4        0.53       -9.50     14.12 o 
  -5  11   4        8.57       14.26      4.92 o 
  -4  11   4       46.45       41.30      6.35 o 
  -3  11   4       75.19       80.54     10.34 o 
  -2  11   4       20.05       21.52      5.09 o 
  -1  11   4        8.75        6.66      4.31 o 
   0  11   4      319.64      322.53     11.42 o 
   1  11   4      113.40      104.73      7.57 o 
   2  11   4      115.43      110.31      8.20 o 
   3  11   4      102.04      111.13      8.90 o 
   4  11   4      172.94      202.18     12.97 o 
   5  11   4       69.46       65.71     10.65 o 
   6  11   4        3.54        7.80      7.76 o 
   7  11   4       12.34        7.78     13.36 o 
   8  11   4       26.46       15.54     19.29 o 
   9  11   4        0.09       18.59     14.37 o 
  -9  12   4       14.13       15.88     15.16 o 
  -8  12   4        0.98       -2.40     12.06 o 
  -7  12   4        0.24       -5.94      5.94 o 
  -6  12   4      187.19      163.68     14.39 o 
  -5  12   4        6.90       18.14      7.51 o 
  -4  12   4        0.47        1.92      4.78 o 
  -3  12   4       58.78       51.68      7.99 o 
  -2  12   4       11.92        9.47      4.71 o 
  -1  12   4      186.18      196.94     10.32 o 
   0  12   4       78.10       76.78      7.34 o 
   1  12   4       13.01       15.26      4.99 o 
   2  12   4      306.89      336.56     13.82 o 
   3  12   4      232.17      241.90     15.30 o 
   4  12   4       30.95       26.33      7.41 o 
   5  12   4       36.11       26.15      8.54 o 
   6  12   4       20.66       24.97     10.19 o 
   7  12   4        6.03       12.43     10.41 o 
   8  12   4       13.36       -2.51     12.42 o 
  -9  13   4        1.34        3.20      7.90 o 
  -8  13   4        1.84        8.08      8.14 o 
  -7  13   4        6.69        3.95      7.62 o 
  -6  13   4       15.77       16.49      7.77 o 
  -5  13   4       37.78       19.93     16.19 o 
  -4  13   4       30.82       28.02      7.46 o 
  -3  13   4       48.20       38.81      7.20 o 
  -2  13   4        0.52        4.36      5.66 o 
  -1  13   4       18.60       27.91      6.26 o 
   0  13   4        0.56       -1.69      4.07 o 
   1  13   4      127.32      113.48     12.40 o 
   2  13   4       11.48        9.13      5.30 o 
   3  13   4        0.31        2.55      5.90 o 
   4  13   4      220.37      246.24     14.88 o 
   5  13   4       16.84       19.43      9.15 o 
   6  13   4       90.31       96.11     35.16 o 
   7  13   4       61.37       77.67     14.92 o 
   8  13   4        0.81        1.51     16.19 o 
  -9  14   4       39.40       32.04     15.16 o 
  -8  14   4       15.89       16.83      9.39 o 
  -7  14   4       41.43       20.88     12.40 o 
  -6  14   4       66.66       67.27     11.58 o 
  -5  14   4       14.83       13.39      8.27 o 
  -4  14   4       44.52       31.91      7.79 o 
  -3  14   4      380.88      395.32     46.38 o 
  -2  14   4       39.70       42.10      7.70 o 
  -1  14   4       57.82       75.35      8.58 o 
   0  14   4      175.87      173.43      9.87 o 
   1  14   4       29.75       33.04      6.22 o 
   2  14   4      282.72      306.99     13.72 o 
   3  14   4       11.55       29.06      7.03 o 
   4  14   4        5.37       12.41      7.11 o 
   5  14   4      202.77      243.45     17.53 o 
   6  14   4      116.90      117.87     16.18 o 
   7  14   4       71.64       92.30     15.49 o 
   8  14   4        9.27        9.99     13.15 o 
  -8  15   4        3.12        7.36     11.02 o 
  -7  15   4       10.65        8.41      9.05 o 
  -6  15   4        1.58        3.57     13.09 o 
  -5  15   4        1.36      -12.75     12.75 o 
  -4  15   4        6.06        5.44      6.09 o 
  -3  15   4      391.80      406.91     21.43 o 
  -2  15   4      435.00      433.62     40.21 o 
  -1  15   4       95.05       99.84     10.57 o 
   0  15   4       13.88       16.57      4.55 o 
   1  15   4        0.99        8.47      5.03 o 
   2  15   4       38.49       34.54      7.33 o 
   3  15   4       30.36       40.83      7.99 o 
   4  15   4        4.67        7.83      6.79 o 
   5  15   4        0.04        5.07      8.05 o 
   6  15   4      183.44      172.12     18.67 o 
   7  15   4      101.72       99.11     16.61 o 
   8  15   4        1.09       -5.19     12.55 o 
  -8  16   4       13.84       16.63     10.20 o 
  -7  16   4       23.08       20.42     10.57 o 
  -6  16   4        9.26       11.71     13.43 o 
  -5  16   4       17.16       17.81      9.42 o 
  -4  16   4       84.99       88.98     11.22 o 
  -3  16   4      129.99      133.20     11.58 o 
  -2  16   4        9.76       17.90      7.31 o 
  -1  16   4      160.51      165.99     20.02 o 
   0  16   4        0.00       -1.29      4.71 o 
   1  16   4        0.97        3.87      5.17 o 
   2  16   4       63.15       79.99     10.00 o 
   3  16   4        8.20       26.38      7.37 o 
   4  16   4        2.99       -2.41      6.59 o 
   5  16   4        9.28       11.17      8.72 o 
   6  16   4       46.18       52.79     13.09 o 
   7  16   4       64.80       90.79     16.15 o 
   8  16   4        0.15      -10.27     11.12 o 
  -8  17   4        0.67       -6.87      9.28 o 
  -7  17   4        0.03       -8.43      8.43 o 
  -6  17   4       90.45       74.00     14.57 o 
  -5  17   4       83.46       49.73     12.06 o 
  -4  17   4        1.43        7.13      6.96 o 
  -3  17   4      358.04      364.52     18.44 o 
  -2  17   4      998.54     1043.18     30.62 o 
  -1  17   4      134.23      122.28     12.22 o 
   0  17   4        5.35       -0.84      5.57 o 
   1  17   4        0.48        3.32      5.87 o 
   2  17   4        9.42       12.99      6.88 o 
   3  17   4        0.65        3.85      7.55 o 
   4  17   4        4.86        4.33      7.31 o 
   5  17   4       55.26       37.02     12.46 o 
   6  17   4      161.92      168.46     18.92 o 
   7  17   4       30.30       20.16     12.62 o 
  -8  18   4        0.37        4.31      9.60 o 
  -7  18   4       44.44       60.62     13.73 o 
  -6  18   4       90.36      100.28     16.31 o 
  -5  18   4       14.89        8.25     10.26 o 
  -4  18   4       51.99       44.33     11.75 o 
  -3  18   4      335.68      340.64     18.79 o 
  -2  18   4      409.45      411.05     31.64 o 
  -1  18   4      265.09      238.10     15.99 o 
   0  18   4       75.43       72.39      8.64 o 
   1  18   4        9.90       17.89      7.64 o 
   2  18   4        1.52        0.13      6.32 o 
   3  18   4        0.06       -2.98      9.46 o 
   4  18   4        1.26       -4.26      8.95 o 
   5  18   4       24.20        8.68     10.57 o 
   6  18   4        2.09       18.13     12.13 o 
   7  18   4       54.63       46.95     14.27 o 
  -7  19   4       67.83       81.01     15.73 o 
  -6  19   4        1.94        2.79     10.20 o 
  -5  19   4       26.56       30.48     11.87 o 
  -4  19   4        4.06        5.32      8.23 o 
  -3  19   4        5.61       -4.02      6.98 o 
  -2  19   4      103.26       98.10     11.90 o 
  -1  19   4      702.36      713.81     25.82 o 
   0  19   4        0.54        3.62      8.55 o 
   1  19   4       20.32       -1.82      7.32 o 
   2  19   4       92.92      106.35     10.98 o 
   3  19   4       11.95       13.29      9.25 o 
   4  19   4        1.05       -1.64      8.62 o 
   5  19   4      122.26      121.03     17.62 o 
   6  19   4      101.59       44.29     14.12 o 
   7  19   4        2.97       -7.17     11.50 o 
  -7  20   4       40.80       54.87     25.15 o 
  -6  20   4        9.56       25.33     11.66 o 
  -5  20   4        0.39       -1.43      9.98 o 
  -4  20   4        1.82       -3.77     10.48 o 
  -3  20   4        4.73       -3.96      7.56 o 
  -2  20   4      199.17      197.68     16.74 o 
  -1  20   4       10.13        8.54      9.13 o 
   0  20   4       19.63       16.28      8.65 o 
   1  20   4        8.88       -5.66      9.11 o 
   2  20   4      128.23      149.07     14.86 o 
   3  20   4      177.60      164.61     14.06 o 
   4  20   4        5.01        9.83      9.45 o 
   5  20   4       19.96       24.03     12.04 o 
   6  20   4        4.05       15.44     12.68 o 
  -6  21   4        0.13       -0.38     11.26 o 
  -5  21   4        2.79       -2.68      8.59 o 
  -4  21   4       12.43       16.32      9.42 o 
  -3  21   4       29.89       34.44     11.27 o 
  -2  21   4      176.40      163.62     17.55 o 
  -1  21   4        0.17       -5.39      8.26 o 
   0  21   4       47.60       56.55      9.95 o 
   1  21   4       82.24       75.19     11.33 o 
   2  21   4       51.47       57.34     10.97 o 
   3  21   4       59.42       72.15     12.55 o 
   4  21   4        6.32       17.07     11.80 o 
   5  21   4        0.16        7.89     11.10 o 
   6  21   4       13.06        8.02     12.54 o 
  -6  22   4       48.45       38.45     15.23 o 
  -5  22   4       10.47       -4.65      8.89 o 
  -4  22   4        1.29        5.82      9.82 o 
  -3  22   4        0.03        5.16     11.13 o 
  -2  22   4      128.30      130.18     16.64 o 
  -1  22   4      116.56      139.38     23.11 o 
   0  22   4       13.31        9.36     11.63 o 
   1  22   4       52.02       53.10     10.64 o 
   2  22   4       47.27       56.25     17.03 o 
   3  22   4        6.53       -2.46      8.86 o 
   4  22   4        0.02        5.44     13.83 o 
   5  22   4        6.34       10.79     14.59 o 
  -5  23   4        6.19       -4.62     10.60 o 
  -4  23   4        9.18       -1.76     16.96 o 
  -3  23   4        3.93       -6.66     11.44 o 
  -2  23   4       69.94       66.70     14.19 o 
  -1  23   4        0.07       10.38     18.04 o 
   0  23   4       20.21       12.31      9.97 o 
   1  23   4       76.11       63.69     11.61 o 
   2  23   4       47.87       44.37     10.85 o 
   3  23   4      101.70       88.16     21.28 o 
   4  23   4       43.78       36.26     17.36 o 
   5  23   4       15.36       11.94     16.88 o 
  -5  24   4        0.31       -2.97     13.53 o 
  -4  24   4       19.55       29.28     19.64 o 
  -3  24   4        2.52        1.04     11.44 o 
  -2  24   4       28.04       33.02     12.88 o 
  -1  24   4        6.65       -8.51     10.30 o 
   0  24   4       12.90        1.78     10.73 o 
   1  24   4       51.17       41.75     10.39 o 
   2  24   4       31.06       45.19     11.27 o 
   3  24   4       21.82       26.43     15.53 o 
   4  24   4        3.54      -13.07     13.07 o 
  -4  25   4        0.04       -0.34     13.15 o 
  -3  25   4        2.60       -0.89     15.16 o 
  -2  25   4        5.01      -12.74     12.74 o 
  -1  25   4        3.51       22.61     11.99 o 
   0  25   4       31.45       26.35      9.37 o 
   1  25   4        2.07       -8.86      8.86 o 
   2  25   4        0.51       16.95     10.51 o 
   3  25   4        0.01        7.41     12.43 o 
  -3  26   4        1.90        0.81     14.10 o 
  -2  26   4       30.83       16.22     20.67 o 
  -1  26   4       12.15       -4.06     11.50 o 
   0  26   4        3.54        5.72     13.10 o 
   1  26   4        0.44       -6.84      9.34 o 
   2  26   4        2.36      -11.10     11.10 o 
  -1  27   4        0.13        2.44     11.23 o 
   0  27   4        0.21        0.17     11.47 o 
   1  27   4        1.35       -1.99      9.64 o 
 -10   1   5       23.55       38.96     15.16 o 
  -9   1   5       16.76       12.75     12.75 o 
  -8   1   5       40.56       52.55      8.73 o 
  -7   1   5        0.17        4.13      8.61 o 
  -6   1   5       43.30       60.29      8.43 o 
  -5   1   5      144.45      148.95     11.66 o 
  -4   1   5       51.37       52.28      6.97 o 
  -3   1   5       15.13        2.64      4.54 o 
  -2   1   5        1.40       -0.39      3.62 o 
  -1   1   5      214.74      221.63     13.67 o 
   0   1   5       79.34       76.88      7.54 o 
   1   1   5      314.17      312.24     15.37 o 
   2   1   5       64.73       78.07      9.81 o 
   3   1   5      100.68      102.93     10.84 o 
   4   1   5       23.11       23.12      7.82 o 
   5   1   5       35.58       33.88      8.76 o 
   6   1   5        4.74       -0.97      7.35 o 
   7   1   5        8.33       -6.29      8.14 o 
   8   1   5        1.85        2.17     11.93 o 
   9   1   5       10.72       29.95     16.48 o 
  -9   2   5       21.80       35.14     14.47 o 
  -8   2   5        8.93        3.44      9.65 o 
  -7   2   5        0.01       -8.96      8.96 o 
  -6   2   5      204.22      227.39     14.47 o 
  -5   2   5       39.41       53.82     16.19 o 
  -4   2   5       62.04       68.89      7.54 o 
  -3   2   5        7.26        7.77      4.62 o 
  -2   2   5      203.31      220.78     10.02 o 
  -1   2   5        2.79        4.02      5.73 o 
   0   2   5      131.01      129.87      6.57 o 
   1   2   5        0.99        5.55      4.35 o 
   2   2   5        0.06        6.92      5.50 o 
   3   2   5       21.14       30.19      7.72 o 
   4   2   5       20.76       20.37      7.70 o 
   5   2   5        9.13        3.30      7.00 o 
   6   2   5       17.19       17.98      8.37 o 
   7   2   5       22.89       23.40      9.09 o 
   8   2   5        1.18       10.33     12.18 o 
   9   2   5       19.05       23.42     14.52 o 
  -9   3   5        0.21        0.00     12.40 o 
  -8   3   5        6.40        0.69     10.33 o 
  -7   3   5        0.43        6.89     11.71 o 
  -6   3   5      120.28      116.45     17.92 o 
  -5   3   5      155.03      171.56     19.17 o 
  -4   3   5       47.99       53.18      6.30 o 
  -3   3   5       51.06       55.17      8.25 o 
  -2   3   5       83.92       80.90      6.74 o 
  -1   3   5       99.57      112.64      7.53 o 
   0   3   5       24.34       28.10      4.13 o 
   1   3   5      111.99      120.21      8.76 o 
   2   3   5        1.30        3.21      5.45 o 
   3   3   5       28.61       27.70     12.89 o 
   4   3   5        1.57        4.07      6.95 o 
   5   3   5       12.61       14.14      7.59 o 
   6   3   5        0.16       12.33      8.01 o 
   7   3   5       14.65       14.43      8.76 o 
   8   3   5        0.49       12.01     13.39 o 
   9   3   5        7.45       11.49     13.54 o 
  -9   4   5       32.82       46.16     16.54 o 
  -8   4   5        0.03        0.69     11.71 o 
  -7   4   5       39.26       66.83     15.85 o 
  -6   4   5       45.09       75.10     15.85 o 
  -5   4   5       18.32       26.00      5.23 o 
  -4   4   5        4.21        0.03      4.56 o 
  -3   4   5       65.67       55.22      7.40 o 
  -2   4   5      448.93      438.35     19.78 o 
  -1   4   5      311.97      316.59     12.86 o 
   0   4   5       11.44       11.62      3.64 o 
   1   4   5      105.65      110.07      8.91 o 
   2   4   5      118.89      111.06      8.93 o 
   3   4   5       34.58       31.24      7.64 o 
   4   4   5       53.32       56.30      9.69 o 
   5   4   5       31.69       29.77      8.76 o 
   6   4   5        4.98        5.23      7.79 o 
   7   4   5        9.14        3.48      8.49 o 
   8   4   5        3.17        5.17     12.06 o 
   9   4   5        4.21       19.00     15.20 o 
  -9   5   5        3.92        1.38     13.09 o 
  -8   5   5        3.32       -1.38     11.71 o 
  -7   5   5        0.25      -10.33     10.33 o 
  -6   5   5        7.40       -8.96      8.96 o 
  -5   5   5        0.48        7.66      4.35 o 
  -4   5   5      103.50      108.58     10.00 o 
  -3   5   5       35.17       27.32      6.13 o 
  -2   5   5       39.93       57.87      8.05 o 
  -1   5   5       24.73       33.90      5.44 o 
   0   5   5       26.66       30.63      4.26 o 
   1   5   5       87.03       85.19      6.94 o 
   2   5   5        2.25        4.88      4.56 o 
   3   5   5        2.61        9.72      8.95 o 
   4   5   5        2.08        0.79      6.60 o 
   5   5   5       32.62       19.45      8.04 o 
   6   5   5        0.39        4.33      7.64 o 
   7   5   5        8.96       15.26      9.39 o 
   8   5   5       11.17        3.47     12.15 o 
   9   5   5        0.26        4.06     13.88 o 
  -9   6   5       23.27       39.27     17.22 o 
  -8   6   5       47.84       47.54     15.85 o 
  -7   6   5       49.26       31.69     13.78 o 
  -6   6   5       13.34       17.22     13.09 o 
  -5   6   5       22.28       15.99      6.37 o 
  -4   6   5        0.07        0.83      4.71 o 
  -3   6   5       43.57       46.02      6.07 o 
  -2   6   5       10.25       10.48      4.99 o 
  -1   6   5      137.92      157.34      9.24 o 
   0   6   5        0.25        2.33      4.31 o 
   1   6   5       10.10        5.84      4.34 o 
   2   6   5        3.62        2.60      4.66 o 
   3   6   5       20.58       16.21      6.22 o 
   4   6   5        3.05        4.20      7.12 o 
   5   6   5       81.34       70.38     10.94 o 
   6   6   5       51.56       77.45     11.98 o 
   7   6   5        0.45      -10.66     13.72 o 
   8   6   5        5.22       -7.69     11.93 o 
  -9   7   5        3.09       18.60     15.16 o 
  -8   7   5       77.58       95.77     20.67 o 
  -7   7   5       37.07       15.16     13.78 o 
  -6   7   5       22.90       33.07     13.78 o 
  -5   7   5      224.27      216.38     37.56 o 
  -4   7   5        3.97        8.44      4.39 o 
  -3   7   5       40.72       44.31      5.97 o 
  -2   7   5        1.01        1.79      3.95 o 
  -1   7   5       16.15       13.14      4.02 o 
   0   7   5        1.43        5.33      4.51 o 
   1   7   5      192.67      208.97     10.20 o 
   2   7   5        0.16        0.30      6.78 o 
   3   7   5       25.35       30.70      6.44 o 
   4   7   5       83.66       91.64     10.75 o 
   5   7   5        8.72       20.17      8.29 o 
   6   7   5       38.91       34.06     12.73 o 
   7   7   5        0.32       -9.20      9.69 o 
   8   7   5        2.39       -2.41     12.40 o 
  -9   8   5       97.04      101.98     23.43 o 
  -8   8   5        3.59       12.40     13.09 o 
  -7   8   5       52.50       49.61     17.23 o 
  -6   8   5       17.71        2.76     11.02 o 
  -5   8   5       16.99       20.06      7.78 o 
  -4   8   5      442.89      444.07     20.86 o 
  -3   8   5        1.81        0.79      3.67 o 
  -2   8   5        0.22        3.29      4.16 o 
  -1   8   5       28.24       37.07      5.57 o 
   0   8   5      425.54      458.72     14.78 o 
   1   8   5        0.94       -0.10      4.27 o 
   2   8   5        0.76        1.53      4.62 o 
   3   8   5        2.40       -4.58      4.58 o 
   4   8   5       76.27       96.93     10.15 o 
   5   8   5       59.22       49.98     14.42 o 
   6   8   5       36.30       42.65     10.15 o 
   7   8   5       16.54       30.32     11.65 o 
   8   8   5        0.84       -7.84     13.09 o 
  -9   9   5      124.10      124.72     25.50 o 
  -8   9   5      136.82      132.99     24.12 o 
  -7   9   5        1.60      -11.02     11.02 o 
  -6   9   5       18.38       13.65      5.94 o 
  -5   9   5       53.42       34.30     15.16 o 
  -4   9   5       13.60        9.62      6.75 o 
  -3   9   5       11.19        4.65      5.82 o 
  -2   9   5       29.10       26.83      6.40 o 
  -1   9   5      100.47      104.44      9.60 o 
   0   9   5       24.40       30.82      7.22 o 
   1   9   5      325.15      294.70     12.30 o 
   2   9   5       45.13       42.85      6.57 o 
   3   9   5       42.96       34.55      6.68 o 
   4   9   5      345.76      401.05     18.66 o 
   5   9   5       78.58       95.69     12.57 o 
   6   9   5        9.02        3.44      8.08 o 
   7   9   5       34.12       17.91     11.54 o 
   8   9   5       12.55       19.59     15.34 o 
  -9  10   5      145.31      206.03     32.39 o 
  -8  10   5       17.61        6.89     13.09 o 
  -7  10   5       16.95        9.65     14.47 o 
  -6  10   5        5.09        3.44      4.46 o 
  -5  10   5       26.71       22.49     11.37 o 
  -4  10   5       66.84       50.30     17.23 o 
  -3  10   5      134.22      147.78     15.79 o 
  -2  10   5       18.47       34.20      7.06 o 
  -1  10   5       28.20       28.02      6.98 o 
   0  10   5      159.53      190.38     12.63 o 
   1  10   5        0.01       -0.36      4.64 o 
   2  10   5       16.39       16.61      5.72 o 
   3  10   5       43.31       53.56      8.20 o 
   4  10   5      234.26      227.81     22.85 o 
   5  10   5      110.45       92.06     12.57 o 
   6  10   5       34.46       19.87      9.42 o 
   7  10   5        8.64        8.22     11.05 o 
   8  10   5       10.78       -8.96     12.18 o 
  -9  11   5        8.88        2.76     17.22 o 
  -8  11   5       12.36       10.33     15.16 o 
  -7  11   5       11.86       10.33     13.78 o 
  -6  11   5        0.37       10.73      6.64 o 
  -5  11   5       22.34       12.94      7.39 o 
  -4  11   5       27.30       10.33     15.16 o 
  -3  11   5        2.53       -6.67      6.67 o 
  -2  11   5      124.83      124.15     12.06 o 
  -1  11   5        2.83        7.11      6.19 o 
   0  11   5       85.55       94.24      8.72 o 
   1  11   5       11.05        9.33      5.15 o 
   2  11   5       13.03        9.30      5.51 o 
   3  11   5        4.42       -1.67      5.83 o 
   4  11   5       39.27       32.35      8.18 o 
   5  11   5        9.75        1.49      9.31 o 
   6  11   5       34.01       47.34     12.23 o 
   7  11   5        8.47        4.19     11.19 o 
   8  11   5       17.39       24.25     16.31 o 
  -8  12   5       63.99       52.36     20.67 o 
  -7  12   5        0.20       -1.07      7.23 o 
  -6  12   5       36.53       25.71      9.65 o 
  -5  12   5       11.52       -0.60      7.26 o 
  -4  12   5       95.44       84.58     11.98 o 
  -3  12   5        1.20       -0.57      5.86 o 
  -2  12   5        6.07       -2.25      5.32 o 
  -1  12   5       77.43       78.59      9.45 o 
   0  12   5      104.60      106.72     10.67 o 
   1  12   5       13.94       10.24      5.18 o 
   2  12   5        0.42       -4.95      4.95 o 
   3  12   5       25.08       11.88      6.80 o 
   4  12   5      126.72      146.56     12.40 o 
   5  12   5      106.12      109.25     13.73 o 
   6  12   5        0.32       -3.94      8.37 o 
   7  12   5        0.86       -1.53     10.33 o 
   8  12   5        0.31      -13.21     13.88 o 
  -8  13   5       10.64      -13.78     13.78 o 
  -7  13   5       33.16       32.14     14.12 o 
  -6  13   5        5.33       10.82      8.11 o 
  -5  13   5      232.11      228.12     31.70 o 
  -4  13   5       16.77       16.08      8.41 o 
  -3  13   5        0.07        2.96      6.34 o 
  -2  13   5       16.27       15.58      6.88 o 
  -1  13   5       17.92       14.16      9.45 o 
   0  13   5       11.67       20.33      7.53 o 
   1  13   5       29.72       19.13      6.06 o 
   2  13   5      100.30       98.92     10.31 o 
   3  13   5       48.36       53.00      8.58 o 
   4  13   5      285.97      282.71     16.49 o 
   5  13   5        6.74        6.79      8.44 o 
   6  13   5       16.09       23.83     12.04 o 
   7  13   5        7.71       -2.49     10.60 o 
  -8  14   5        2.56        0.41      8.03 o 
  -7  14   5        0.00       -2.53     12.06 o 
  -6  14   5        6.04       14.02     10.33 o 
  -5  14   5       11.31        2.03     24.46 o 
  -4  14   5       62.77       48.16     16.19 o 
  -3  14   5       39.57       35.41      8.56 o 
  -2  14   5       10.95       16.83      6.51 o 
  -1  14   5       58.87       55.34      9.05 o 
   0  14   5       76.46       70.89     10.14 o 
   1  14   5       55.29       38.70      7.60 o 
   2  14   5      110.42      102.42     10.05 o 
   3  14   5        0.75        3.40      6.56 o 
   4  14   5       37.22       43.13      8.86 o 
   5  14   5       63.35       58.46     14.15 o 
   6  14   5       47.91       45.23     17.81 o 
   7  14   5        0.38       13.74     11.72 o 
  -8  15   5        0.03        9.04      8.95 o 
  -7  15   5        7.79       13.56      8.24 o 
  -6  15   5       63.87       38.63     10.54 o 
  -5  15   5       85.22       67.77     12.22 o 
  -4  15   5        5.03        2.13      6.69 o 
  -3  15   5       20.98       -0.64      6.75 o 
  -2  15   5        0.15        5.42      7.76 o 
  -1  15   5       45.57       38.72      9.35 o 
   0  15   5       16.11       20.06      7.57 o 
   1  15   5        0.56       -4.35      5.81 o 
   2  15   5        9.22       10.10      6.52 o 
   3  15   5        2.79       -1.89      6.39 o 
   4  15   5       54.70       51.40     10.17 o 
   5  15   5        1.34        5.90      8.80 o 
   6  15   5        0.34       -2.54     10.67 o 
   7  15   5        3.34       -0.39     11.32 o 
  -7  16   5       19.69       37.98     14.81 o 
  -6  16   5       13.18       10.81     11.37 o 
  -5  16   5        4.81       -6.52      8.11 o 
  -4  16   5        8.14       -8.47      9.47 o 
  -3  16   5       65.19       66.51     10.70 o 
  -2  16   5       76.54       93.48     11.07 o 
  -1  16   5      206.46      245.75     22.64 o 
   0  16   5        0.46       -0.75      8.35 o 
   1  16   5        0.40       -3.58      6.60 o 
   2  16   5       16.44       36.74     10.38 o 
   3  16   5        3.79        6.11      7.00 o 
   4  16   5       37.62       38.43      9.45 o 
   5  16   5       22.72       42.25     11.01 o 
   6  16   5       11.60       -1.24     10.63 o 
   7  16   5       21.77       15.46     15.84 o 
  -7  17   5        0.24       -3.41     13.09 o 
  -6  17   5        0.82        4.77      8.77 o 
  -5  17   5        1.24        9.20      9.71 o 
  -4  17   5        0.78        5.76      7.56 o 
  -3  17   5        1.32       -5.89      7.54 o 
  -2  17   5       64.53       76.63     10.42 o 
  -1  17   5      289.88      317.97     33.84 o 
   0  17   5       48.32       51.84     10.21 o 
   1  17   5        0.22        5.78      7.24 o 
   2  17   5        0.04       -2.19      7.50 o 
   3  17   5       42.25       30.20     10.54 o 
   4  17   5        3.23        1.20      7.71 o 
   5  17   5       44.47       59.64     13.91 o 
   6  17   5        0.01        7.21     11.66 o 
  -7  18   5        4.35        2.44      9.80 o 
  -6  18   5       28.33        9.09     19.64 o 
  -5  18   5        0.07       -0.54     15.50 o 
  -4  18   5        0.01       -7.19      7.19 o 
  -3  18   5      233.58      225.66     27.85 o 
  -2  18   5      125.03      137.15     17.70 o 
  -1  18   5      252.94      228.28     16.34 o 
   0  18   5       69.52       81.10     13.55 o 
   1  18   5       27.65        8.01      8.04 o 
   2  18   5       23.22       19.14      8.55 o 
   3  18   5       19.97       13.74      9.33 o 
   4  18   5        2.10        2.29     11.44 o 
   5  18   5       35.09       24.72     12.43 o 
   6  18   5       52.11       55.18     15.40 o 
  -6  19   5       16.47       28.25     11.47 o 
  -5  19   5        2.35       11.77     11.08 o 
  -4  19   5        0.94        7.49      8.08 o 
  -3  19   5       15.95       15.87     17.21 o 
  -2  19   5       32.48       36.17     11.13 o 
  -1  19   5        3.60        3.43      7.78 o 
   0  19   5       83.26       94.34     22.07 o 
   1  19   5        0.01       -6.68      7.44 o 
   2  19   5        3.79        9.08      8.69 o 
   3  19   5       33.72        9.68      9.73 o 
   4  19   5        6.78        9.51     11.11 o 
   5  19   5       26.89        3.58     15.20 o 
   6  19   5        6.28       18.98     16.31 o 
  -6  20   5       11.29        4.13     15.85 o 
  -5  20   5        4.77       12.06     11.44 o 
  -4  20   5      114.06       96.63     15.63 o 
  -3  20   5       33.54       32.05     24.11 o 
  -2  20   5       11.81       11.43      9.39 o 
  -1  20   5       44.49       33.51     12.24 o 
   0  20   5       31.82       15.79     11.19 o 
   1  20   5        0.57       -3.36      7.56 o 
   2  20   5        0.02       -7.45      8.27 o 
   3  20   5        0.58       -8.40      8.40 o 
   4  20   5        1.36       11.51     14.03 o 
   5  20   5       27.30       21.78     16.54 o 
  -5  21   5        1.77        8.18     11.57 o 
  -4  21   5        0.31       -2.51      8.28 o 
  -3  21   5      119.73      125.66     20.08 o 
  -2  21   5      119.93      118.98     15.62 o 
  -1  21   5       38.40       42.74     11.78 o 
   0  21   5        7.07       14.45     10.84 o 
   1  21   5       63.18       54.45     14.52 o 
   2  21   5       47.76       47.43     15.12 o 
   3  21   5        2.66        6.42     10.94 o 
   4  21   5       10.65       14.07     15.01 o 
   5  21   5       12.01        0.81     14.85 o 
  -5  22   5       10.43       10.87     12.06 o 
  -4  22   5        1.37        4.91      9.76 o 
  -3  22   5        0.02        7.30     10.33 o 
  -2  22   5        9.18        4.59     11.72 o 
  -1  22   5       12.57       18.65     11.56 o 
   0  22   5       17.89        6.02     11.00 o 
   1  22   5      124.75      105.07     19.49 o 
   2  22   5        0.75       -8.67      8.67 o 
   3  22   5        3.07       -4.75      9.93 o 
   4  22   5       22.74       28.16     16.76 o 
  -4  23   5        9.92       14.21     10.34 o 
  -3  23   5       43.65       46.26     13.29 o 
  -2  23   5        1.42       -6.46     11.26 o 
  -1  23   5       11.10        9.27     10.95 o 
   0  23   5        0.01        6.33     13.77 o 
   1  23   5        0.44        1.59      8.99 o 
   2  23   5        6.13       -4.98      9.34 o 
   3  23   5        6.43       16.17     12.59 o 
  -3  24   5        3.37       13.93     14.57 o 
  -2  24   5        3.91       -8.70     13.78 o 
  -1  24   5        7.80       26.73     14.52 o 
   0  24   5        5.95       10.24     12.04 o 
   1  24   5        4.41       10.41      9.45 o 
   2  24   5        3.16        3.48     10.37 o 
  -2  25   5        0.61      -16.53     16.53 o 
  -1  25   5        0.78        0.34     14.13 o 
   0  25   5        1.36      -10.34     10.34 o 
   1  25   5       23.44       14.62     10.08 o 
  -9   0   6       18.33       20.67     13.09 o 
  -8   0   6       16.62       24.80     12.40 o 
  -7   0   6       35.37       38.58     13.09 o 
  -6   0   6      150.00      173.65     19.98 o 
  -5   0   6      547.18      517.82     33.79 o 
  -4   0   6        6.42       -9.65      9.65 o 
  -3   0   6      313.04      346.03     33.09 o 
  -2   0   6      751.31      774.65     46.91 o 
  -1   0   6      107.09       89.46     15.85 o 
   0   0   6       57.49       58.30      8.87 o 
   1   0   6      105.38      104.30     11.68 o 
   2   0   6      185.42      171.34     22.74 o 
   3   0   6     1347.68     1325.85     93.89 o 
   4   0   6       61.85       83.66     16.06 o 
   5   0   6       25.58       44.61     14.03 o 
   6   0   6        4.87       -0.74     12.08 o 
   7   0   6       23.02       57.27     17.71 o 
   8   0   6       24.07       45.47     22.74 o 
  -9   1   6        1.68        1.82      8.24 o 
  -8   1   6       81.42       82.30     18.60 o 
  -7   1   6        5.43        4.89     10.68 o 
  -6   1   6       78.81       85.48     17.57 o 
  -5   1   6        1.21       12.11      8.96 o 
  -4   1   6       41.17       49.62     10.20 o 
  -3   1   6      531.72      534.56     26.32 o 
  -2   1   6      100.45       91.24     13.83 o 
  -1   1   6       90.20      104.77     12.82 o 
   0   1   6      109.60      115.79      7.59 o 
   1   1   6      134.74      143.84      9.17 o 
   2   1   6       16.08       19.71      6.47 o 
   3   1   6        9.27       17.59      7.40 o 
   4   1   6        3.87        8.10      7.40 o 
   5   1   6        0.18        8.16      8.25 o 
   6   1   6       11.35       10.87      9.06 o 
   7   1   6        1.12        1.07      9.16 o 
   8   1   6        3.25      -11.42     11.42 o 
  -9   2   6       11.43       18.60     14.47 o 
  -8   2   6        8.51       11.15      7.94 o 
  -7   2   6      114.63       81.91     11.38 o 
  -6   2   6      104.22      103.00     35.83 o 
  -5   2   6      324.73      326.77     19.42 o 
  -4   2   6       10.54        3.82     16.88 o 
  -3   2   6      376.70      411.74     22.89 o 
  -2   2   6       53.70       68.51     24.80 o 
  -1   2   6       18.00        6.58      5.00 o 
   0   2   6        0.02        0.04      4.25 o 
   1   2   6        4.22        7.24      4.90 o 
   2   2   6     1043.74     1073.99     27.28 o 
   3   2   6      735.25      761.37     36.21 o 
   4   2   6       23.53       31.45      8.97 o 
   5   2   6       18.72       26.32      9.35 o 
   6   2   6       12.11       15.30      8.95 o 
   7   2   6       51.21       41.87     11.44 o 
   8   2   6        8.03       -2.34     12.90 o 
  -9   3   6        7.19       20.67     13.78 o 
  -8   3   6        6.15        1.38     11.71 o 
  -7   3   6        2.93        0.14      7.92 o 
  -6   3   6       41.22       50.21      9.27 o 
  -5   3   6       32.13       40.39      9.42 o 
  -4   3   6       58.14       69.77     10.59 o 
  -3   3   6      186.93      173.81     16.81 o 
  -2   3   6      185.90      205.65     31.01 o 
  -1   3   6      238.85      260.04     16.68 o 
   0   3   6      103.59      107.57      6.78 o 
   1   3   6      129.76      130.57      8.56 o 
   2   3   6        0.82        2.96      5.67 o 
   3   3   6       60.26       77.15     10.82 o 
   4   3   6       38.22       26.06      8.41 o 
   5   3   6        7.03        6.31      9.55 o 
   6   3   6        5.68        4.83      8.60 o 
   7   3   6       27.13       26.69     10.74 o 
   8   3   6        6.51       -1.57     13.61 o 
  -9   4   6        0.14       -8.96     13.09 o 
  -8   4   6        0.07       -8.27     13.09 o 
  -7   4   6        2.12       12.40     12.40 o 
  -6   4   6      100.68       99.50     11.08 o 
  -5   4   6      155.47      166.53     19.64 o 
  -4   4   6       13.77        4.82      7.54 o 
  -3   4   6       37.59       29.83      9.60 o 
  -2   4   6      216.36      206.91     18.44 o 
  -1   4   6       81.15       70.03      7.95 o 
   0   4   6        6.79        5.79      5.10 o 
   1   4   6        0.49       -2.15      4.55 o 
   2   4   6        0.91       -4.85      4.85 o 
   3   4   6      201.25      224.11     14.04 o 
   4   4   6       14.01        7.54      7.69 o 
   5   4   6        0.82        1.94      7.81 o 
   6   4   6        3.69       10.48      9.02 o 
   7   4   6        4.50        4.88      9.89 o 
   8   4   6        1.18       -8.39     13.51 o 
  -8   5   6       18.10       16.54     14.47 o 
  -7   5   6       20.68       45.47     15.16 o 
  -6   5   6       13.14       19.56      8.14 o 
  -5   5   6       50.53       57.56     10.40 o 
  -4   5   6       22.64       22.55      7.94 o 
  -3   5   6        5.63        9.23      8.03 o 
  -2   5   6      158.17      144.54     16.32 o 
  -1   5   6      529.29      533.04     18.29 o 
   0   5   6        0.63       -1.54      4.79 o 
   1   5   6        1.54       -1.37      4.83 o 
   2   5   6        7.73       -0.40      6.01 o 
   3   5   6        0.68        0.42      5.43 o 
   4   5   6        6.52        6.62      7.89 o 
   5   5   6       26.18       37.46     10.34 o 
   6   5   6       24.54       33.84     10.36 o 
   7   5   6       33.40       37.15     13.02 o 
   8   5   6        0.51       -6.50     14.37 o 
  -8   6   6        7.41       22.05     15.16 o 
  -7   6   6       14.50       14.47     13.78 o 
  -6   6   6        9.01        9.98      7.77 o 
  -5   6   6       36.61       40.37      9.22 o 
  -4   6   6        2.89        6.41      7.05 o 
  -3   6   6       15.07       21.65      8.52 o 
  -2   6   6        0.29       11.99      8.51 o 
  -1   6   6       98.35       97.75      9.38 o 
   0   6   6      167.69      166.72     12.30 o 
   1   6   6        2.25       13.21      5.24 o 
   2   6   6        4.43        5.22      5.73 o 
   3   6   6       41.58       19.64      6.35 o 
   4   6   6      145.18      150.43     12.38 o 
   5   6   6       10.05        8.18      8.51 o 
   6   6   6        5.26        1.56      9.05 o 
   7   6   6        1.74       -0.93     10.01 o 
  -8   7   6       25.78       14.47     16.54 o 
  -7   7   6       14.61       26.87     15.16 o 
  -6   7   6       19.88       20.06      8.96 o 
  -5   7   6       26.18       26.64      8.61 o 
  -4   7   6      111.65       87.92     12.06 o 
  -3   7   6       10.25        1.15      8.61 o 
  -2   7   6      285.32      276.17     29.64 o 
  -1   7   6      140.43      163.06     14.52 o 
   0   7   6       55.39       77.47      9.85 o 
   1   7   6        4.30       -0.07      4.57 o 
   2   7   6        1.14        1.43      4.98 o 
   3   7   6        6.58        3.08      5.82 o 
   4   7   6       14.25       16.48      7.45 o 
   5   7   6       62.45       85.49     12.29 o 
   6   7   6       18.90       11.33      9.47 o 
   7   7   6       86.50       45.96     13.91 o 
  -8   8   6        0.46        3.44     15.16 o 
  -7   8   6        8.22       13.78     15.16 o 
  -6   8   6        7.25        7.41     14.47 o 
  -5   8   6        2.33       -2.83      6.95 o 
  -4   8   6        3.80       14.18      8.27 o 
  -3   8   6        1.64        7.17      7.75 o 
  -2   8   6        0.22        1.02      7.45 o 
  -1   8   6        0.21       -2.79      5.52 o 
   0   8   6       64.65       68.25      8.91 o 
   1   8   6        8.60       13.69      5.55 o 
   2   8   6       27.87       36.97      6.92 o 
   3   8   6        3.61        2.71      7.39 o 
   4   8   6       96.23      118.70     11.38 o 
   5   8   6       13.91       -2.57      7.89 o 
   6   8   6       25.31       46.68     11.82 o 
   7   8   6        2.10       10.80     11.74 o 
  -8   9   6        0.70       17.22     15.85 o 
  -7   9   6        0.75        4.13     13.09 o 
  -6   9   6       13.85       19.48      8.14 o 
  -5   9   6        1.93        7.58      8.27 o 
  -4   9   6        0.13       -6.63      7.05 o 
  -3   9   6       10.74        7.23      8.28 o 
  -2   9   6        6.43        3.52      6.04 o 
  -1   9   6       15.44       20.96      6.81 o 
   0   9   6        0.98        3.60      6.19 o 
   1   9   6       34.39       42.85      7.16 o 
   2   9   6       20.61       19.40      6.21 o 
   3   9   6        8.86        3.68      6.39 o 
   4   9   6        2.15       -6.07      6.07 o 
   5   9   6       18.77       23.63      9.39 o 
   6   9   6       10.17       11.26     11.76 o 
   7   9   6       16.13       11.47     12.34 o 
  -8  10   6        2.13       24.80     17.22 o 
  -7  10   6        0.25       14.47     14.47 o 
  -6  10   6       37.00       24.11     11.02 o 
  -5  10   6       81.00       59.71     11.26 o 
  -4  10   6        0.34       -1.38      7.75 o 
  -3  10   6        5.75       14.47     10.33 o 
  -2  10   6        2.27        7.19      6.79 o 
  -1  10   6       47.34       34.37      7.76 o 
   0  10   6        1.46       14.32      6.77 o 
   1  10   6        7.82        9.88      5.88 o 
   2  10   6       90.65       86.21      8.74 o 
   3  10   6      179.21      190.27     13.54 o 
   4  10   6        3.49        8.35      8.26 o 
   5  10   6        0.56      -10.24     12.13 o 
   6  10   6        9.59       13.26      9.87 o 
   7  10   6        3.62       16.73     12.32 o 
  -8  11   6        1.03       -3.44     15.16 o 
  -7  11   6        6.79       29.63     16.54 o 
  -6  11   6        0.15       -2.47      7.21 o 
  -5  11   6        0.06       -5.70      5.70 o 
  -4  11   6        4.42        4.23      8.73 o 
  -3  11   6       11.49        0.00      8.28 o 
  -2  11   6        0.24        7.24      6.79 o 
  -1  11   6       41.93       52.50      8.51 o 
   0  11   6       11.24       18.26      7.20 o 
   1  11   6       22.83       17.38      6.53 o 
   2  11   6       24.37       23.96      7.06 o 
   3  11   6      123.32      124.74     15.30 o 
   4  11   6       59.76       53.14     11.15 o 
   5  11   6       10.64        5.26      9.35 o 
   6  11   6       11.67        6.06      9.72 o 
   7  11   6        0.41        3.15     11.41 o 
  -7  12   6        7.73        6.04     16.88 o 
  -6  12   6       11.21       13.80      8.54 o 
  -5  12   6       89.81       90.26     22.74 o 
  -4  12   6        0.06        6.79      8.51 o 
  -3  12   6        0.13        2.19      8.24 o 
  -2  12   6       84.81       78.34     10.80 o 
  -1  12   6        4.25       11.28      7.03 o 
   0  12   6       54.63       70.53     11.81 o 
   1  12   6        1.42        4.52      5.97 o 
   2  12   6        0.60       -3.38      7.46 o 
   3  12   6       28.63       24.60      9.24 o 
   4  12   6       77.64       74.08     10.76 o 
   5  12   6        0.46       -7.38      8.77 o 
   6  12   6        2.48        1.23     10.80 o 
   7  12   6       31.68       44.23     16.76 o 
  -7  13   6        2.41       -3.29     13.78 o 
  -6  13   6       14.11        3.05      8.27 o 
  -5  13   6        1.87       -9.99      9.99 o 
  -4  13   6        0.01       -4.58      9.00 o 
  -3  13   6       39.45       37.04      8.43 o 
  -2  13   6       61.49       82.26     11.76 o 
  -1  13   6        1.05       -1.13      9.05 o 
   0  13   6       34.40       40.54      8.70 o 
   1  13   6        2.21        6.97      8.64 o 
   2  13   6        3.52       -1.32      8.65 o 
   3  13   6       33.32       34.69      9.91 o 
   4  13   6        0.06        2.58      8.72 o 
   5  13   6        8.79        3.23      9.28 o 
   6  13   6        5.81       12.60     11.68 o 
  -7  14   6        5.80       16.02      8.49 o 
  -6  14   6       18.65        8.50      8.66 o 
  -5  14   6       21.79       13.12     17.22 o 
  -4  14   6        6.97       11.98      9.42 o 
  -3  14   6       10.92        7.93      7.22 o 
  -2  14   6       69.75       84.93     12.08 o 
  -1  14   6        2.43       -7.37      7.37 o 
   0  14   6       47.74       55.91      9.69 o 
   1  14   6        0.24       -3.69      5.90 o 
   2  14   6       31.97       35.36      9.38 o 
   3  14   6      121.53      131.05     13.90 o 
   4  14   6       30.23       22.93      9.44 o 
   5  14   6        6.04        5.37     10.88 o 
   6  14   6        5.40       -9.92      9.92 o 
  -7  15   6        0.05       -7.77      7.77 o 
  -6  15   6        5.63        8.27      8.91 o 
  -5  15   6        8.30       14.26      9.80 o 
  -4  15   6       19.48        7.80     11.37 o 
  -3  15   6        7.81        5.41      7.69 o 
  -2  15   6       53.43       54.04     10.99 o 
  -1  15   6      142.45      144.28     15.49 o 
   0  15   6        0.14       -3.46      6.63 o 
   1  15   6        0.54       -2.28      6.68 o 
   2  15   6       19.48       15.02      8.46 o 
   3  15   6        1.35       -4.26      8.16 o 
   4  15   6        0.16       -6.86      8.84 o 
   5  15   6        0.00      -14.26     16.03 o 
   6  15   6        7.86       -3.10     14.62 o 
  -6  16   6        0.61        2.38      8.76 o 
  -5  16   6        4.39        3.11      8.92 o 
  -4  16   6        8.37       -7.44     16.19 o 
  -3  16   6       11.93        2.35      7.68 o 
  -2  16   6       45.24       37.46     10.23 o 
  -1  16   6        7.23        3.62      8.59 o 
   0  16   6       94.43       91.45     15.02 o 
   1  16   6        0.25       -3.94      6.95 o 
   2  16   6       14.58       11.94      8.26 o 
   3  16   6       11.47        0.75      8.93 o 
   4  16   6        2.35        3.86      9.39 o 
   5  16   6        3.31        3.33     11.72 o 
  -6  17   6        3.12        2.26      9.80 o 
  -5  17   6        6.89       11.44      9.77 o 
  -4  17   6       13.74       10.48      7.92 o 
  -3  17   6       24.50       25.12      9.48 o 
  -2  17   6      495.75      532.09     33.09 o 
  -1  17   6      293.78      286.44     21.29 o 
   0  17   6        6.71       -0.62      8.10 o 
   1  17   6       19.67       26.84      8.90 o 
   2  17   6        0.24        9.16      8.35 o 
   3  17   6        1.01        5.28     14.62 o 
   4  17   6        2.92       -4.50      9.41 o 
   5  17   6        1.21       -4.82     14.13 o 
  -5  18   6       10.11       20.37     11.57 o 
  -4  18   6       11.44        8.74      7.88 o 
  -3  18   6      135.17      155.19     35.53 o 
  -2  18   6      159.14      158.07     26.05 o 
  -1  18   6       83.37       79.01     14.09 o 
   0  18   6       13.64       11.24     10.19 o 
   1  18   6        3.50        4.51      9.75 o 
   2  18   6       10.24       30.89      9.69 o 
   3  18   6        0.26        6.17      9.10 o 
   4  18   6       14.75       -2.12      9.64 o 
   5  18   6        1.48      -13.83     13.83 o 
  -5  19   6        0.76        5.81      9.91 o 
  -4  19   6        4.62       -2.23      7.97 o 
  -3  19   6       21.53       25.77     15.53 o 
  -2  19   6        2.46       -6.24      8.84 o 
  -1  19   6      140.69      153.66     17.69 o 
   0  19   6       69.79       79.39     14.83 o 
   1  19   6        9.79        7.64     10.95 o 
   2  19   6        0.22        0.91      8.19 o 
   3  19   6        8.71       17.72     10.35 o 
   4  19   6        0.84       12.89     11.00 o 
  -4  20   6        2.79       -5.23      7.97 o 
  -3  20   6       22.94       32.96     10.91 o 
  -2  20   6       12.37       10.50     10.38 o 
  -1  20   6        4.50        1.72     12.67 o 
   0  20   6        4.78        9.36     24.46 o 
   1  20   6        2.18        8.28     12.18 o 
   2  20   6        6.13        6.85      9.30 o 
   3  20   6       25.97       15.77     12.63 o 
  -4  21   6        0.01       -4.80     14.29 o 
  -3  21   6       44.39       53.46     12.76 o 
  -2  21   6       18.53        7.52     13.49 o 
  -1  21   6       30.91       18.02     13.83 o 
   0  21   6        5.75       -2.76     13.64 o 
   1  21   6        4.93      -10.84     10.84 o 
   2  21   6        4.39        4.06      9.34 o 
   3  21   6        1.96       -1.21     10.17 o 
  -3  22   6       21.92       27.97     11.55 o 
  -2  22   6       40.38        3.42     28.25 o 
  -1  22   6        1.08        1.57     16.53 o 
   0  22   6        6.53       19.27     15.57 o 
   1  22   6        1.88       -6.74     11.00 o 
   2  22   6       65.02       62.18     12.33 o 
  -1  23   6        0.02       -2.39     15.01 o 
   0  23   6        1.01       -4.48     14.13 o 
  -8   1   7       11.89        3.77      9.22 o 
  -7   1   7        4.50      -10.12     14.81 o 
  -6   1   7        0.31        8.61      8.77 o 
  -5   1   7       39.62       41.89     10.68 o 
  -4   1   7       64.71       82.95     13.54 o 
  -3   1   7       19.91       17.32     10.20 o 
  -2   1   7       13.88       29.61     10.95 o 
  -1   1   7        0.83        1.91      8.73 o 
   0   1   7       48.78       57.48     14.04 o 
   1   1   7        8.36        4.74      6.48 o 
   2   1   7       71.86       61.61      8.53 o 
   3   1   7       18.20       18.65      7.38 o 
   4   1   7       53.22       17.66     15.02 o 
   5   1   7        5.47        7.63      8.89 o 
   6   1   7        1.97       -1.43      9.30 o 
   7   1   7        4.34       16.71     11.30 o 
  -8   2   7        6.74       -9.30      9.30 o 
  -7   2   7       18.59       43.66     15.85 o 
  -6   2   7        1.57       10.52      9.22 o 
  -5   2   7       63.94       44.49     10.72 o 
  -4   2   7       11.05        6.30      8.43 o 
  -3   2   7      115.23      112.46     15.34 o 
  -2   2   7       14.64       12.33     14.47 o 
  -1   2   7       25.87       12.63     28.25 o 
   0   2   7        1.94        9.88      7.35 o 
   1   2   7       35.78       26.20      5.98 o 
   2   2   7       12.13       17.66      6.97 o 
   3   2   7        2.26        2.65      6.71 o 
   4   2   7        0.86        7.62      8.60 o 
   5   2   7        1.87       -3.89      7.88 o 
   6   2   7        1.05        2.62     12.07 o 
  -8   3   7        0.26        5.28      8.61 o 
  -7   3   7        0.94       12.33      9.22 o 
  -6   3   7        2.12        3.82      8.43 o 
  -5   3   7        5.06        1.14      8.51 o 
  -4   3   7      111.20      101.97     14.52 o 
  -3   3   7        2.34       16.97      9.22 o 
  -2   3   7       43.57       48.82     11.93 o 
  -1   3   7        0.11        6.58      9.71 o 
   0   3   7       18.85       10.95      7.37 o 
   1   3   7        0.12       -2.90      4.76 o 
   2   3   7        4.46        6.64      6.37 o 
   3   3   7        0.68        1.48      6.80 o 
   4   3   7        5.98        9.78      8.95 o 
   5   3   7        3.82        8.89      8.83 o 
   6   3   7        2.00       -8.48      8.48 o 
  -7   4   7        3.51       -5.13      8.61 o 
  -6   4   7        0.27       -6.70      9.30 o 
  -5   4   7       20.03       15.16      9.74 o 
  -4   4   7       13.81       27.30     17.22 o 
  -3   4   7       56.38       27.35     20.33 o 
  -2   4   7       11.01       11.91      9.49 o 
  -1   4   7       11.06        4.36      9.99 o 
   0   4   7       97.52       94.56     15.14 o 
   1   4   7        1.63        7.56      5.28 o 
   2   4   7       27.30       20.56      8.03 o 
   3   4   7       30.17       23.64      7.87 o 
   4   4   7        2.43       -6.20      7.59 o 
   5   4   7        1.95        9.42      9.07 o 
   6   4   7       26.86       21.56     11.79 o 
  -7   5   7       16.37       32.27     15.50 o 
  -6   5   7        2.26       -4.20      8.03 o 
  -5   5   7       34.41       27.00     10.68 o 
  -4   5   7        3.69       12.06      8.77 o 
  -3   5   7        0.30       -7.75      7.75 o 
  -2   5   7        6.58       11.51      9.71 o 
  -1   5   7        6.11       14.48      9.91 o 
   0   5   7        0.00        7.84      7.30 o 
   1   5   7       27.63       26.91      5.95 o 
   2   5   7        5.10        4.94      6.34 o 
   3   5   7       19.61       13.50      8.52 o 
   4   5   7        0.46       -0.10      6.72 o 
   5   5   7        0.91       14.30      9.81 o 
   6   5   7        0.13       -4.40      9.46 o 
  -7   6   7       11.90       -3.14      9.05 o 
  -6   6   7        1.65       -9.99     12.75 o 
  -5   6   7        0.78        4.29      8.43 o 
  -4   6   7        1.64        1.03      8.77 o 
  -3   6   7       35.94       39.10     10.95 o 
  -2   6   7        0.62       23.08     10.23 o 
  -1   6   7        0.20        1.19      6.79 o 
   0   6   7       15.24        7.14      9.31 o 
   1   6   7        2.12        4.83      5.27 o 
   2   6   7        2.30       -0.37      6.27 o 
   3   6   7        0.21       -0.32     12.63 o 
   4   6   7       22.95        8.98      9.85 o 
   5   6   7        0.83        2.78      8.98 o 
   6   6   7        2.58        8.39     10.23 o 
  -7   7   7        0.59        6.20     14.47 o 
  -6   7   7       48.75       39.77     11.26 o 
  -5   7   7        1.95       14.40      9.22 o 
  -4   7   7       32.36       24.11     10.23 o 
  -3   7   7        4.21       -4.76      8.03 o 
  -2   7   7        1.28       12.88      9.42 o 
  -1   7   7       10.68       12.62      7.64 o 
   0   7   7       14.23        9.31      9.82 o 
   1   7   7        0.19        0.47      5.02 o 
   2   7   7       14.36        3.49      6.64 o 
   3   7   7       35.84       47.26     10.34 o 
   4   7   7       10.58       -2.68      8.65 o 
   5   7   7        0.06       -0.17     10.14 o 
   6   7   7        0.93       -7.99      9.11 o 
  -7   8   7        1.59      -13.78     13.78 o 
  -6   8   7        8.34       12.72     13.09 o 
  -5   8   7       68.30       63.32     11.93 o 
  -4   8   7        2.50       -0.73      8.73 o 
  -3   8   7        7.32       12.76      9.71 o 
  -2   8   7        6.77       18.95     10.23 o 
  -1   8   7       49.86       41.22      9.72 o 
   0   8   7        8.77       18.21      8.84 o 
   1   8   7       11.60       17.35      5.84 o 
   2   8   7        2.85        1.44      6.44 o 
   3   8   7        4.47       12.71      8.10 o 
   4   8   7       35.33       29.05     22.87 o 
   5   8   7        2.64       10.36     11.71 o 
   6   8   7       14.20       -4.74     11.24 o 
  -7   9   7        4.47        2.10      8.96 o 
  -6   9   7       12.94        5.13      9.10 o 
  -5   9   7        5.34        8.87      9.49 o 
  -4   9   7        9.04       17.36     11.02 o 
  -3   9   7        4.30       -6.65      9.30 o 
  -2   9   7       15.59       19.98     10.23 o 
  -1   9   7        0.52       -6.60      6.60 o 
   0   9   7       53.78       41.05     19.91 o 
   1   9   7       33.53       30.95      7.49 o 
   2   9   7       19.76       12.94      7.32 o 
   3   9   7       50.29       34.41      9.72 o 
   4   9   7       15.85       21.74      9.65 o 
   5   9   7        2.36        7.15     11.65 o 
   6   9   7       27.03       13.16     12.50 o 
  -7  10   7        0.10       -2.76     15.85 o 
  -6  10   7        0.40       -0.91      9.10 o 
  -5  10   7       20.51       20.36     22.39 o 
  -4  10   7        1.69       -8.03      8.03 o 
  -3  10   7        2.16      -11.67     13.43 o 
  -2  10   7       18.80       11.30     10.09 o 
  -1  10   7       32.12       43.29     10.24 o 
   0  10   7        5.73        0.04      7.64 o 
   1  10   7        0.15       -1.56      5.86 o 
   2  10   7        2.51       13.10      7.27 o 
   3  10   7       24.28       13.10      8.93 o 
   4  10   7       31.27       36.68     10.52 o 
   5  10   7       18.42       13.42     15.08 o 
   6  10   7        0.36       -7.28     11.60 o 
  -6  11   7        2.58        1.56      9.22 o 
  -5  11   7        1.05       -8.24      8.24 o 
  -4  11   7        1.96       -7.05      8.51 o 
  -3  11   7       11.47       10.17     11.71 o 
  -2  11   7       16.48       10.93     19.64 o 
  -1  11   7       51.42       34.23      9.79 o 
   0  11   7        0.64        6.85      8.39 o 
   1  11   7        2.56        7.21      7.96 o 
   2  11   7        4.13       11.79      8.07 o 
   3  11   7       47.30       47.12     10.85 o 
   4  11   7        8.05       25.61     10.14 o 
   5  11   7       14.99        4.64     12.13 o 
  -6  12   7        0.26        0.76      9.10 o 
  -5  12   7       56.94       48.56     12.58 o 
  -4  12   7        0.29        4.42      9.98 o 
  -3  12   7        0.72       -8.01      8.92 o 
  -2  12   7        1.54        3.09      9.83 o 
  -1  12   7        9.37        4.39      7.89 o 
   0  12   7        4.16       -5.79      7.68 o 
   1  12   7        4.33        6.04      8.35 o 
   2  12   7        1.70        2.78      7.79 o 
   3  12   7       16.02       15.13      9.43 o 
   4  12   7       48.93       42.00     13.72 o 
   5  12   7        0.30      -10.33     10.33 o 
  -6  13   7       35.32       46.02     12.42 o 
  -5  13   7        4.32       12.57     10.20 o 
  -4  13   7       49.56       63.78     20.67 o 
  -3  13   7        6.89        8.51     12.75 o 
  -2  13   7        3.97       16.91     10.16 o 
  -1  13   7        6.61       -6.91      7.66 o 
   0  13   7        0.18       -7.08      7.97 o 
   1  13   7        8.10        8.84      9.77 o 
   2  13   7       13.03       17.97      8.29 o 
   3  13   7      128.70      113.47     14.07 o 
   4  13   7        1.08        0.50      9.55 o 
   5  13   7        1.36      -11.30     11.30 o 
  -5  14   7        2.65        2.24      9.60 o 
  -4  14   7        0.52       19.69     11.38 o 
  -3  14   7        0.66        0.03     13.78 o 
  -2  14   7        6.82       -1.83      7.72 o 
  -1  14   7        5.61       14.99      8.73 o 
   0  14   7        2.57       12.27      9.50 o 
   1  14   7        0.64       -9.31      9.91 o 
   2  14   7       28.45       35.63     13.03 o 
   3  14   7        0.04       -7.02      8.36 o 
   4  14   7       16.92        5.25     10.04 o 
  -5  15   7        9.55        9.53     11.75 o 
  -4  15   7       41.02       41.81     14.10 o 
  -3  15   7        0.03       -2.00     10.20 o 
  -2  15   7       74.32       88.25     12.97 o 
  -1  15   7        3.31        6.76      8.73 o 
   0  15   7        0.59       -1.10      8.94 o 
   1  15   7        7.10       -1.23     11.17 o 
   2  15   7        1.45       -0.41      7.96 o 
   3  15   7       15.64        0.84      8.88 o 
   4  15   7        0.83       -2.02      9.84 o 
  -5  16   7        0.79       -9.71      9.71 o 
  -4  16   7        5.28        7.37      9.49 o 
  -3  16   7       92.52       95.62     12.50 o 
  -2  16   7       63.19       60.35     15.17 o 
  -1  16   7       25.60        6.87      9.20 o 
   0  16   7       71.37       63.10     14.38 o 
   1  16   7        5.03        9.69     12.64 o 
   2  16   7        5.67        4.51     10.34 o 
   3  16   7       18.63       28.10     10.53 o 
  -4  17   7        0.46      -10.47     10.47 o 
  -3  17   7        5.84        0.04     12.17 o 
  -2  17   7       42.08       35.96     11.07 o 
  -1  17   7        0.42        8.47      9.53 o 
   0  17   7       31.00       18.07     11.63 o 
   1  17   7       16.67       11.54     13.54 o 
   2  17   7       13.97        6.27      8.88 o 
   3  17   7        8.07       16.28     10.53 o 
  -3  18   7       44.74       52.61     14.23 o 
  -2  18   7       36.20       18.32     12.76 o 
  -1  18   7        6.91       17.91     10.34 o 
   0  18   7      109.17      103.12     20.39 o 
   1  18   7       42.76       44.78     19.29 o 
   2  18   7        0.69       -9.68      9.68 o 
  -2  19   7       28.31        8.04     11.08 o 
  -1  19   7        0.26       -8.59      8.59 o 
   0  19   7       15.94       23.75     14.38 o 
   1  19   7       17.06       21.35     14.73 o 
  -6   0   8        0.57        6.89     14.47 o 
  -5   0   8      155.15      132.30     25.50 o 
  -4   0   8       58.55       70.97     19.98 o 
  -3   0   8       90.27       84.75     22.74 o 
  -2   0   8       12.87        6.89     14.47 o 
  -1   0   8        6.15       23.42     15.85 o 
   0   0   8        5.73        5.51     15.85 o 
   1   0   8       14.60       15.26      8.23 o 
   2   0   8        2.90        2.77     10.83 o 
   3   0   8      177.46      137.46     19.85 o 
   4   0   8      241.57      165.40     37.21 o 
   5   0   8        0.28      -14.47     20.67 o 
  -6   1   8        0.57       -8.34      9.00 o 
  -5   1   8       27.51       18.60     11.21 o 
  -4   1   8      129.39      134.98     17.95 o 
  -3   1   8       14.20        0.58     10.40 o 
  -2   1   8        1.12        4.15      9.98 o 
  -1   1   8        0.86        3.63     14.81 o 
   0   1   8        0.29       -2.24      9.71 o 
   1   1   8        0.37        6.55      6.16 o 
   2   1   8        0.70       -6.23      6.23 o 
   3   1   8        2.06       21.59     17.40 o 
   4   1   8        0.02        6.32     14.32 o 
   5   1   8        0.54        1.33     15.01 o 
  -6   2   8        6.32        2.50     10.40 o 
  -5   2   8       33.73       38.58     12.64 o 
  -4   2   8      239.73      189.97     23.09 o 
  -3   2   8       65.09       53.53     15.16 o 
  -2   2   8        5.07       -0.03      9.71 o 
  -1   2   8       19.26        4.45     10.47 o 
   0   2   8        1.37       22.82     12.15 o 
   1   2   8       30.75       33.68      9.24 o 
   2   2   8        0.87        9.55      6.86 o 
   3   2   8       89.92       91.49     12.40 o 
   4   2   8      137.22      156.58     25.28 o 
   5   2   8        6.65       31.60     16.80 o 
  -6   3   8        0.56       -9.91      9.91 o 
  -5   3   8        5.59       -2.41     10.23 o 
  -4   3   8       36.95       22.61     10.95 o 
  -3   3   8        1.88      -11.36     13.09 o 
  -2   3   8        0.95       -7.76      9.00 o 
  -1   3   8       14.87       21.65     11.38 o 
   0   3   8      156.25      138.43     13.76 o 
   1   3   8       17.87       12.58      8.08 o 
   2   3   8        0.33        5.15      6.91 o 
   3   3   8        1.12       11.86      7.75 o 
   4   3   8       25.61       19.16     25.84 o 
   5   3   8        9.42        5.86     15.59 o 
  -6   4   8        2.83       -5.86      9.26 o 
  -5   4   8       72.14       70.49     14.59 o 
  -4   4   8       19.43       30.13     12.64 o 
  -3   4   8       39.73       35.90     22.74 o 
  -2   4   8        6.15        4.64     10.89 o 
  -1   4   8        6.07       -3.34     12.06 o 
   0   4   8        0.31        7.88      9.19 o 
   1   4   8       44.00       31.93      8.23 o 
   2   4   8        0.00        3.81      6.95 o 
   3   4   8       82.23      102.63     23.88 o 
   4   4   8       73.72       79.48     15.56 o 
   5   4   8        0.79        2.20     15.83 o 
  -6   5   8        4.96        2.47     12.40 o 
  -5   5   8       14.22       13.09     11.20 o 
  -4   5   8       58.91       43.04     20.67 o 
  -3   5   8        4.57        1.03      9.74 o 
  -2   5   8        1.99       -6.28      9.00 o 
  -1   5   8      106.21      106.55     18.27 o 
   0   5   8       66.86       45.23     10.51 o 
   1   5   8        2.35       12.37      9.28 o 
   2   5   8        3.23        5.47      6.81 o 
   3   5   8        3.32        7.64     10.73 o 
   4   5   8        2.26        0.88     11.30 o 
  -6   6   8        2.94       -3.10     10.23 o 
  -5   6   8        0.62        1.47     10.68 o 
  -4   6   8       31.85       16.90     11.93 o 
  -3   6   8        3.88       20.41     11.57 o 
  -2   6   8        7.67        2.80     10.47 o 
  -1   6   8       43.29       44.18     14.03 o 
   0   6   8        2.02        9.48      8.80 o 
   1   6   8        0.61       -8.40      8.40 o 
   2   6   8        0.04        6.72      6.85 o 
   3   6   8       12.03        5.97     10.53 o 
   4   6   8        1.88       -2.13     10.88 o 
  -5   7   8       12.99       19.38     11.17 o 
  -4   7   8        0.39       -5.40      9.22 o 
  -3   7   8       34.72       39.63     13.13 o 
  -2   7   8        2.67       -6.44      9.10 o 
  -1   7   8       33.25       24.53     28.94 o 
   0   7   8       21.06       11.66      8.63 o 
   1   7   8        0.25       -3.09     10.80 o 
   2   7   8        0.71        3.35      7.00 o 
   3   7   8        0.01        4.49     10.35 o 
   4   7   8       21.02       10.67     11.45 o 
  -5   8   8       11.05       11.32     10.20 o 
  -4   8   8        0.02       -1.57     11.37 o 
  -3   8   8        1.39        2.82      9.91 o 
  -2   8   8        2.37       -2.41      9.74 o 
  -1   8   8       15.58       20.09     12.15 o 
   0   8   8        2.25       11.76      9.13 o 
   1   8   8        1.20        7.41      9.58 o 
   2   8   8        1.27        5.16      7.96 o 
   3   8   8       77.41       69.74     14.49 o 
   4   8   8       30.46       26.87     12.57 o 
  -5   9   8        0.07        8.40     18.26 o 
  -4   9   8        0.60        5.59     10.68 o 
  -3   9   8        1.46       -9.65      9.65 o 
  -2   9   8        0.02       -4.49      9.91 o 
  -1   9   8       16.78       18.52     12.06 o 
   0   9   8       20.34       13.31     10.28 o 
   1   9   8        1.10       -0.06      8.97 o 
   2   9   8        4.76        7.41      7.06 o 
   3   9   8        0.12       -8.24     10.33 o 
   4   9   8       16.92       22.01     12.88 o 
  -5  10   8       13.51       18.95     12.18 o 
  -4  10   8       24.17       12.26     11.57 o 
  -3  10   8        0.70        6.20     18.60 o 
  -2  10   8        4.03       -2.03     23.08 o 
  -1  10   8        0.34        0.73      8.24 o 
   0  10   8        0.87       21.26     11.39 o 
   1  10   8        5.02        2.10      9.30 o 
   2  10   8       10.29       10.74      9.75 o 
   3  10   8       12.23        5.30     18.46 o 
  -4  11   8        0.01       -5.78      9.27 o 
  -3  11   8        1.68       13.06     11.17 o 
  -2  11   8        0.03       -5.75     10.47 o 
  -1  11   8        1.06       -7.80      7.80 o 
   0  11   8       13.11       -3.30      8.59 o 
   1  11   8       11.13       -1.16      9.42 o 
   2  11   8       14.85       26.89     10.90 o 
   3  11   8       10.56        4.53     11.26 o 
  -4  12   8       32.70       29.24     22.05 o 
  -3  12   8        2.67       -4.81      9.91 o 
  -2  12   8        0.74       -8.72     10.47 o 
  -1  12   8       21.94       10.89      9.52 o 
   0  12   8        2.34       -7.58      8.73 o 
   1  12   8       17.41       23.37     11.43 o 
   2  12   8       10.38       15.89     10.43 o 
   3  12   8        0.30       -0.57     12.37 o 
  -3  13   8        6.31       -2.71     13.43 o 
  -2  13   8       12.73       -4.53     10.20 o 
  -1  13   8        8.88       -3.72      8.44 o 
   0  13   8       10.43        7.32      9.93 o 
   1  13   8        0.02       -5.92     10.49 o 
   2  13   8        4.42       -2.50      9.89 o 
  -3  14   8        0.90       18.95     13.34 o 
  -2  14   8        5.31       -2.43     11.17 o 
  -1  14   8       14.14       -7.96      8.54 o 
   0  14   8        4.36        2.79     12.66 o 
   1  14   8       18.74       18.47     14.89 o 
   2  14   8        7.74       -7.65     27.56 o 
  -2  15   8        5.75        2.68      8.87 o 
  -1  15   8       62.39       56.92     13.14 o 
   0  15   8       35.88       12.62     10.97 o 
   1  15   8       12.33       -6.96     12.08 o 
  -3   1   9       18.52       21.38     13.13 o 
  -2   1   9        3.89        5.10     11.66 o 
  -1   1   9        1.85        4.32     12.42 o 
   0   1   9        0.34       -9.02     11.44 o 
   1   1   9        7.41        9.23     11.60 o 
   2   1   9        1.08       -3.53      6.48 o 
  -3   2   9        7.67        2.67     12.06 o 
  -2   2   9       14.93       34.54     36.17 o 
  -1   2   9        0.51        3.52     11.66 o 
   0   2   9        6.80       14.09     13.39 o 
   1   2   9        0.02        1.38      7.54 o 
   2   2   9        4.68       -2.64      7.19 o 
  -3   3   9       57.00       54.70     17.57 o 
  -2   3   9        7.67       13.43     13.15 o 
  -1   3   9        8.99        3.46     11.38 o 
   0   3   9        2.43        8.56     12.64 o 
   1   3   9        0.79        2.99      9.20 o 
   2   3   9        0.55        2.11      7.42 o 
  -3   4   9        1.14       -0.60     13.09 o 
  -2   4   9        1.29      -10.26     10.26 o 
  -1   4   9       13.40       15.75     13.78 o 
   0   4   9        3.01       -2.04     11.17 o 
   1   4   9       38.68       29.45     10.85 o 
   2   4   9        0.02       -7.14      7.14 o 
  -3   5   9        1.19        0.82     16.19 o 
  -2   5   9        3.76       13.61     12.75 o 
  -1   5   9        0.05        8.71     15.85 o 
   0   5   9        4.52        3.20     12.36 o 
   1   5   9        0.12       17.81     10.24 o 
  -2   6   9        1.07        0.69     11.69 o 
  -1   6   9        0.09        1.31     12.42 o 
   0   6   9        0.03       -7.23     11.20 o 
   1   6   9        0.46       -6.91      9.40 o 
  -2   7   9        3.56      -12.40     12.40 o 
  -1   7   9        2.08       -0.34     11.69 o 
   0   7   9        3.11       18.79     13.41 o 
   1   7   9        0.32       -8.82      8.82 o 
  -1   8   9        2.77        1.23     11.44 o 
   0   8   9        8.40        2.96     15.87 o 
                                                 
